# Supplementary material for: An open-access T-BAS phylogeny for emerging Phytophthora species
Source: PLoS One. 2023 Apr 3;18(4):e0283540. doi: 10.1371/journal.pone.0283540 (PMC10069789; doi:10.1371/journal.pone.0283540)
Supplement: S1 Table — (XLSX) [file pone.0283540.s008.xlsx]

## Sheet: Sheet1
S1 Table. Phytophthora species names, synonyms, description paper, and accession numbers for the nine loci used in this study.
Species	Synonyms	Source	ITS7	CoxI	HS90	TigA	EF1a	28S	Enol	60SL10	Btub
E. undulatum	[Outgroup]	Yang X, Tyler BM, Hong C. An expanded phylogeny for the genus Phytophthora. IMA fungus. 2017;8(2):355-84.	KM061707.1	HQ708990.1	EU080443	EU080445	EU080442	EU080444		EU080440	EU080441
H. fluviatilis	[Outgroup]	Yang X, Tyler BM, Hong C. An expanded phylogeny for the genus Phytophthora. IMA fungus. 2017;8(2):355-84.			KX252672	KX252674	KX252670	KX252673	KX252671	KX252668	KX252669
Pp. vexans	[Outgroup]	Yang X, Tyler BM, Hong C. An expanded phylogeny for the genus Phytophthora. IMA fungus. 2017;8(2):355-84.	MT533275.1	KT692907.1	EU080486	EU080488	EU080485	EU080487		EU080483	EU080484
P. abietivora	None	Li D-W, Schultes NP, LaMondia JA, Cowles RS. Phytophthora abietivora, a new species isolated from diseased Christmas trees in Connecticut, USA. Plant Disease. 2019;103(12):3057-64.	MK163944.1	MK164270.1	MK164275.1		MK507885.1				MK164274.1
P. acaciae	None	Alves TCA, Tessmann DJ, Ivors KL, Ristaino JB, Dos Santos ÁF. Phytophthora acaciae sp. nov., a new species causing gummosis of black wattle in Brazil. Mycologia. 2019;111(3):445-55.		KX396267	ON063505, ON063506, ON063507		KX396326	ON063499, ON063500, ON063501		ON063502, ON063503, ON063504	KX396338
P. acaciivora	None	Burgess T, Dang Q, Le B, Pham N, White D, Pham T. Phytophthora acaciivora sp. nov. associated with dying Acacia mangium in Vietnam. Fungal systematics and evolution. 2020;6(1):243-52.	KX011263.1	MN991990.1	KX011239.1		OK267376.1			OK533439.1	MN991983.1
P. acerina	None	Ginetti B, Moricca S, Squires JN, Cooke DE, Ragazzi A, Jung T. Phytophthora acerina sp. nov., a new species causing bleeding cankers and dieback of Acer pseudoplatanus trees in planted forests in northern Italy. Plant Pathology. 2014 Aug;63(4):858-76.	MG518642	MH136845	KX250716, KX250723	KX250718, KX250725	KX250714, KX250721	KX250717, KX250724	KX250715, KX250722	KX250712, KX250719	KX250713, KX250720
P. afrocarpa6	None	Bose T, Hulbert JM, Burgess TI, Paap T, Roets F, Wingfield MJ. Two novel Phytophthora species from the southern tip of Africa. Mycological Progress. 2021 Jun;20(6):755-67.	MT762306.1	MT762315.1	MT762333.1						MT762324.1
P. agathidicida	None	Weir BS, Paderes EP, Anand N, Uchida JY, Pennycook SR, Bellgard SE, Beever RE. A taxonomic revision of Phytophthora Clade 5 including two new species, Phytophthora agathidicida and P. cocois. Phytotaxa. 2015 Apr 10;205(1):21-38.	MG602692	MK493471	KX251080	KX251082	KX251078	KX251081	KX251079	KX251076	KX251077
P. aleatoria	None	Scott P, Taylor P, Gardner J, Puértolas A, Panda P, Addison S, Hood I, Burgess T, Horner I, Williams N, McDougal R. Phytophthora aleatoria sp. nov., associated with root and collar damage on Pinus radiata from nurseries and plantations. Australasian Plant Pathology. 2019 Jul;48(4):313-21.	MK282209.1	MK294173.1
P. alpina	None	Bregant C, Sanna GP, Bottos A, Maddau L, Montecchio L, Linaldeddu BT. Diversity and pathogenicity of Phytophthora species associated with declining alder trees in Italy and description of Phytophthora alpina sp. nov. Forests. 2020 Aug 5;11(8):848.	MT707331.1	MT729667.1							MT729672.1
P. alticola	None	Bose T, Burgess TI, Roux J, Wingfield MJ. Phytophthora alticola; emended description based on new collections and a neotype. Sydowia. 2017 Dec 29;69:161-70.	KX247599	KX247591.1	KX251010	KX251012	KX251008	KX251011	KX251009	KX251006	KX251007
P. amaranthi	None	Ann PJ, Huang JH, Tsai JN, Ko WH. Morphological, molecular and pathological characterization of Phytophthora amaranthi sp. nov. from Amaranth in Taiwan. Journal of Phytopathology. 2016 Feb;164(2):94-101.	MG783373	MH477739			MK864032.1				KJ179949.1, KJ179948.1
P. amnicola6	None	Crous PW, Summerell BA, Shivas RG, Burgess TI, Decock CA, Dreyer LL, Granke LL, Guest DI, Hardy GS, Hausbeck MK, Hüberli D. Fungal Planet description sheets: 107–127. Persoonia-Molecular Phylogeny and Evolution of Fungi. 2012 Jun 30;28(1):138-82.	JQ029956	MH477740	KX251171, KX251178	KX251173, KX251180	KX251169, KX251176	KX251172, KX251179	KX251170, KX251177	KX251167, KX251174	KX251168, KX251175
P. andina	P. infestans sensu lato EC-2. 1c and EC-3 lineages	Oliva RF, Kroon LP, Chacón G, Flier WG, Ristaino JB, Forbes GA. Phytophthora andina sp. nov., a newly identified heterothallic pathogen of solanaceous hosts in the Andean highlands. Plant Pathology. 2010 Aug;59(4):613-25.	MK496515	MH136846	KX250464, KX250471, EU080186	KX250466, KX250473, EU080188	KX250462, KX250469, EU080184	KX250465, KX250472, EU080187	KX250463, KX250470, EU080185	KX250460, KX250467, EU080182	KX250461, KX250468, EU080183
P. aquae-cooljarloo	None	Crous PW, Cowan DA, Maggs-Kölling G, Yilmaz N, Larsson E, Angelini C, Brandrud TE, Dearnaley JD, Dima B, Dovana F, Fechner N. Fungal Planet description sheets: 1112–1181. Persoonia: Molecular Phylogeny and Evolution of Fungi. 2020 Dec;45:251.	JN547639.1	MT210466.1	MT210480.1						MT210472.1
P. aquimorbida	None	Hong C, Richardson PA, Hao W, Ghimire SR, Kong P, Moorman GW, Lea-Cox JD, Ross DS. Phytophthora aquimorbida sp. nov. and Phytophthora taxon ‘aquatilis’ recovered from irrigation reservoirs and a stream in Virginia, USA. Mycologia. 2012 Sep 1;104(5):1097-108.	MG783376	MH136847	KX252242, KX252249, KX252252	KX252244, KX252249, KX252258	KX252240, KX252247, KX252254	KX252243, KX252250, KX252257	KX252241, KX252248, KX252255	KX252238, KX252245, KX252252	KX252239, KX252246, KX252253
P. arenaria	None	Rea AJ, Burgess TI, Hardy GS, Stukely MJ, Jung T. Two novel and potentially endemic species of Phytophthora associated with episodic dieback of Kwongan vegetation in the south‐west of Western Australia. Plant Pathology. 2011 Dec;60(6):1055-68.	MG783377	MH136848	KX251017, KX251024	KX251019, KX251026	KX251015, KX251022	KX251018, KX251025	KX251016, KX251023	KX251013, KX251020	KX251014, KX251021
P. asiatica	P. cinnamomi var. robiniae	Rahman MZ, Mukobata H, Suga H, Kageyama K. Phytophthora asiatica sp. nov., a new species causing leaf and stem blight of kudzu in Japan. Mycological Progress. 2014 Aug;13(3):759-69.	MG783378	AB688314	KX251655, KX251662, KX251669	KX251657, KX251664, KX251671	KX251653, KX251660, KX251667	KX251656, KX251663, KX251670	KX251654, KX251661, KX251668	KX251651, KX251658, KX251665	KX251652, KX251659, KX251666
P. asparagi	None	Crous PW, Summerell BA, Shivas RG, Burgess TI, Decock CA, Dreyer LL, Granke LL, Guest DI, Hardy GS, Hausbeck MK, Hüberli D. Fungal Planet description sheets: 107–127. Persoonia-Molecular Phylogeny and Evolution of Fungi. 2012 Jun 30;28(1):138-82.	MN545892.1	HQ012844.1	KX251470, KX251477	KX251472, KX251479	KX251468, KX251475	KX251471, KX251478	KX251469, KX251476	KX251466, KX251473	KX251467, KX251474
P. attenuata	None	Jung T, Jung MH, Scanu B, Seress D, Kovács GM, Maia C, Pérez-Sierra A, Chang TT, Chandelier A, Heungens K, Van Poucke K. Six new Phytophthora species from ITS Clade 7a including two sexually functional heterothallic hybrid species detected in natural ecosystems in Taiwan. Persoonia-Molecular Phylogeny and Evolution of Fungi. 2017 Jun 30;38(1):100-35.	KU517154	MN866073.1	KX251613	KX251615	KX251611	KX251614	KX251612	KX251609	KX251610
P. austrocedri	P. austrocedrae	Greslebin AG, Hansen EM, Sutton W. Phytophthora austrocedrae sp. nov., a new species associated with Austrocedrus chilensis mortality in Patagonia (Argentina). Mycological Research. 2007 Mar 1;111(3):308-16.	MG783380	MH136850	KX252165, KX252172	KX252167, KX252174	KX252163, KX252170	KX252166, KX252173	KX252164, KX252171	KX252161, KX252168	KX252162, KX252169
P. aysenensis	None	Crous PW, Wingfield MJ, Chooi YH, Gilchrist CL, Lacey E, Pitt JI, Roets F, Swart WJ, Cano-Lira JF, Valenzuela-Lopez N, Hubka V. Fungal Planet description sheets: 1042–1111. Persoonia: Molecular Phylogeny and Evolution of Fungi. 2020 Jun;44:301.	MN557838.1					MN557839.1			MN557840.1
P. balyanboodja6	None	Burgess TI, Simamora AV, White D, Wiliams B, Schwager M, Stukely MJ, Hardy GS. New species from Phytophthora Clade 6a: evidence for recent radiation. Persoonia-Molecular Phylogeny and Evolution of Fungi. 2018 Dec 18;41(1):1-7.	KJ372258	MH477741	MF326893.1, MF326892.1		MK864034.1				MN207267.1, MF326807.1, MF326806.1
P. betacei	None	Mideros MF, Turissini DA, Guayazán N, Ibarra-Avila H, Danies G, Cárdenas M, Myers K, Tabima J, Goss EM, Bernal A, Lagos LE. Phytophthora betacei, a new species within Phytophthora clade 1c causing late blight on Solanum betaceum in Colombia. Persoonia-Molecular Phylogeny and Evolution of Fungi. 2018 Dec 18;41(1):39-55.			ON063525, ON063526, ON063527	ON063523, ON063524	ON063511, ON063512, ON063513	ON063508, ON0635089, ON063510	ON063514, ON063515, ON063522	ON063516, ON063518, ON063519	ON063517, ON063520, ON063521
P. bilorbang	None	Aghighi S, Hardy GE, Scott JK, Burgess TI. Phytophthora bilorbang sp. nov., a new species associated with the decline of Rubus anglocandicans (European blackberry) in Western Australia. European Journal of Plant Pathology. 2012 Aug;133(4):841-55.	JQ256377	MH477742	KX251184	KX251186		KX251185	KX251183	KX251181	KX251182
P. bishii	P. bisheria	Abad ZG, Abad JA, Coffey MD, Oudemans PV, Man in’t Veld WA, de Gruyter H, Cunnington J, Louws FJ. Phytophthora bisheria sp. nov., a new species identified in isolates from the Rosaceous raspberry, rose and strawberry in three continents. Mycologia. 2008 Jan 1;100(1):99-110.	MG783381	MH136851	KX011243.1						MN991985.1
P. boehmeriae	None	Sawada K. Descriptive catalogue of the Formosan fungi III. Report of the Department of Agriculture- Government Research Institute of Formosa. 1927; 27:1-62.	MG783382	MH136852	EU080165, KX252644	EU080167, KX252646	EU080163, KX252642	EU080166, KX252645	EU080164, KX252643	EU080161, KX252640	EU080162, KX252641
P. boodjera	None	Simamora AV, Stukely MJ, Hardy GE, Burgess TI. Phytophthora boodjera sp. nov., a damping-off pathogen in production nurseries and from urban and natural landscapes, with an update on the status of P. alticola. IMA fungus. 2015 Dec;6(2):319-35.	KJ372244	MH477743	KJ396715.1, KJ396714.1, KJ396713.1, KJ396712.1, KJ396711.1, KJ396710.1, KJ396709.1, KJ396708.1, KJ396707.1, KJ396706.1, KJ396705.1, KJ396704.1, MK020277.1		MK864036.1		KJ396743.1, KJ396742.1, KJ396741.1, KJ396740.1, KJ396739.1, KJ396738.1, KJ396737.1, KJ396736.1, KJ396735.1, KJ396734.1, KJ396733.1, KJ396732.1		KJ372288.1, KJ372287.1, KJ372286.1, KJ372285.1, KJ372284.1, KJ372283.1, KJ372281.1, KJ372280.1, KJ372279.1, KJ372278.1, KJ372277.1, KJ372276.1
P. borealis	None	Hansen EM, Reeser PW, Sutton W. Phytophthora borealis and Phytophthora riparia, new species in Phytophthora ITS Clade 6. Mycologia. 2012 Sep 1;104(5):1133-42.	HM004232	MH136854	KX251191	KX251193	KX251189	KX251192	KX251190	KX251187	KX251188
P. botryosa	None	Chee KH. Variability of Phytophthora species from Hevea brasiliensis. Transactions of the British Mycological Society. 1969 Jun 1;52(3):425-IN9.	MK496516	MH136855	KX250527, KX250534, KX250541, EU079938	KX250529, KX250536, KX250543, EU079940	KX250525, KX250532, KX250539, EU079936	KX250528, KX250535, KX250542, EU079939	KX250526, KX250533, KX250540, EU079937	KX250523, KX250530, KX250537, EU079934	KX250524, KX250531, KX250538, EU079935
P. brassicae	None	Man in't Veld WA, de Cock AW, Ilieva E, André Lévesque C. Gene Flow Analysis of Phytophthora porri Reveals a New Species: Phytophthora brassicae Sp. Nov. European Journal of Plant Pathology. 2002 Jan 1;108(1):51-62.	MG783384	MH136857	KX251997, KX252004	KX251999, KX252006	KX251995, KX252002	KX251998, KX252005	KX251996, KX252003	KX251993, KX252000	KX251994, KX252001
P. cactorum	Phytophthora paeoniae, Peronospora fagi	Schroter J. Kryptogamen-Flora von Schlesien. Band 3. Heft 3. Pilze J.U. Kern's Verlag. Breslau. 1889. (236):129-256	MG783385	MH136858	KX250373, EU080288, KX250380,	KX250375, EU080290, KX250382,	KX250371, EU080286, KX250378	KX250374, EU080289, KX250381	KX250372, EU080287, KX250379	KX250369, EU080284, KX250376	KX250370, EU080285, KX250377
P. cacuminis6	None	Khaliq I, Hardy GE, McDougall KL, Burgess TI. Phytophthora species isolated from alpine and sub-alpine regions of Australia, including the description of two new species; Phytophthora cacuminis sp. nov and Phytophthora oreophila sp. nov. Fungal biology. 2019 Jan 1;123(1):29-41.	MG542997.1	MG543011.1	MG543033.1, MG543032.1						MG543046.1, MG543045.1
P. cajani	P. drechsleri var cajani	Amin KS, Baldev B, Williams FJ. Phytophthora cajani, a new species causing stem blight on Cajanus cajan. Mycologia. 1978 Jan 1;70(1):171-6.	MG783386	MH136859	KX251676, KX251683, KX251690	KX251678, KX251685, KX251692,	KX251674, KX251681, KX251688,	KX251677, KX251684, KX251691,	KX251675, KX251682, KX251689	KX251672, KX251679, KX251686	KX251673, KX251680, KX251687
P. capensis	None	Bezuidenhout CM, Denman S, Kirk SA, Botha WJ, Mostert L, McLeod A. Phytophthora taxa associated with cultivated Agathosma, with emphasis on the P. citricola complex and P. capensis sp. nov. Persoonia-Molecular Phylogeny and Evolution of Fungi. 2010 Dec 23;25(1):32-49.	MG865466	MH136862	KX250730, KX250737, KX250744	KX250732, KX250739, KX250746	KX250728, KX250735, KX250742	KX250731, KX250738, KX250745	KX250729, KX250736, KX250743	KX250726, KX250733, KX250740	KX250727, KX250734, KX250741
P. capsici	P. parasitica var capsici, P. hydrophila, P. mexicana	Leonian LH. Stem and fruit blight of peppers caused by Phytophthora capsici sp. nov. Phytopathology. 1922;12(9).	MG865467	MH136863	KX250639, EU080855, EU079547	KX250641, EU080857, EU079549	KX250637, EU080853, EU079545	KX250640, EU080856, EU079548	KX250638, EU080854, EU079546,	KX250635, EU080851, EU079543	KX250636, EU080852, EU079544
P. captiosa	None	Dick MA, Dobbie K, Cooke DE, Brasier CM. Phytophthora captiosa sp. nov. and P. fallax sp. nov. causing crown dieback of Eucalyptus in New Zealand. Mycological Research. 2006 Apr 1;110(4):393-404.	MG865469	MH136865	KX252551, EU079662, KX252558, EU079669	KX252553, EU079664, KX252560, EU079671	KX252549, EU079660, KX252556, EU079667	KX252552, EU079663, KX252559, EU079670	KX252550, EU079661, KX252557, EU079668	KX252547, EU079658, KX252554, EU079665	KX252548, EU079659, KX252555, EU079666
P. caryae	None	Brazee NJ, Yang X, Hong CX. Phytophthora caryae sp. nov., a new species recovered from streams and rivers in the eastern United States. Plant Pathology. 2017 Jun;66(5):805-17.	KJ631538	KJ631588.2							KU695469.1, KP749393.1, KJ631574.1, KJ631573.1, KJ631572.1
P. castaneae	P. katsurae	Katsura K. Two new species of Phytophthora causing damping-off of cucumber and trunk rot of chestnut. Transactions of the Mycological Society of Japan (Japan). 1976.	MG865470	MH136866	KX251087, KX251094, KX251101	KX251089, KX251096, KX251103	KX251085, KX251092, KX251099	KX251088, KX251095, KX251102	KX251086, KX251093, KX251100	KX251083, KX251090, KX251097	KX251084, KX251091, KX251098
P. castanetorum	None	Jung T, Jung MH, Cacciola SO, Cech T, Bakonyi J, Seress D, Mosca S, Schena L, Seddaiu S, Pane A, di San Lio GM. Multiple new cryptic pathogenic Phytophthora species from Fagaceae forests in Austria, Italy and Portugal. Ima Fungus. 2017 Dec;8(2):219-44.	MF036182	MF036267.1	MF036246.1, MF036245.1, MF036244.1, MF036243.1, MF036242.1, MF036241.1, MF036240.1						MF036220.1, MF036219.1, MF036218.1, MF036217.1, MF036216.1, MF036215.1, MF036214.1
P. cathayensis	None	Morales-Rodríguez C, Wang Y, Martignoni D, Vannini A. Phytophthora cathayensis sp. nov., a new species pathogenic to Chinese Hickory (Carya cathayensis) in southeast China. Fungal systematics and evolution. 2021 Jun 1;7(1):99-111.	MN385740.1	MN692210.1	MT063109.1	MT063112.1	MN721978.1	MN721971.1	MT063105.1	MN721974.1	MT063102.1
P. chesapeakensis	None	Man in't Veld WA, Rosendahl KC, van Rijswick PC, Meffert JP, Boer E, Westenberg M, van der Heide T, Govers LL. Multiple Halophytophthora spp. and Phytophthora spp. including P. gemini, P. inundata and P. chesapeakensis sp. nov. isolated from the seagrass Zostera marina in the Northern hemisphere. European Journal of Plant Pathology. 2019 Feb;153(2):341-57.	KX172093.1	KX172095.1
P. chlamydospora6	None	Hansen EM, Reeser P, Sutton W, Brasier CM. Redesignation of Phytophthora taxon Pgchlamydo as Phytophthora chlamydospora sp. nov. North American Fungi. 2015;10(2):1-4.	MG865471	MH136867	MK020285.1		MH358970.1				MH493919.1
P. chrysanthemi	None	Naher M, Motohash K, Watanabe H, Chikuo Y, Senda M, Suga H, Brasier C, Kageyama K. Phytophthora chrysanthemi sp. nov., a new species causing root rot of chrysanthemum in Japan. Mycological Progress. 2011 Mar;10(1):21-31.	MG865472	MH136868	KX252263, KX252270	KX252265, KX252272	KX252261, KX252268	KX252264, KX252271	KX252262, KX252269	KX252259, KX252266	KX252260, KX252267
P. cichorii	P. aff. cichorii1	Bertier L, Brouwer H, Decock AW, Cooke DE, Olsson CH, Höfte M. The expansion of Phytophthora clade 8b: three new species associated with winter grown vegetable crops. Persoonia-Molecular Phylogeny and Evolution of Fungi. 2013 Dec 31;31(1):63-76.	KC478773	MH620083.1	KX252011	KX252013	KX252009	KX252012	KX252010	KX252007	KX252008
P. cinnamomi	None	Rands RD. Streepkanker van kaneel, veroorzaakt door Phytophthora cinnamomi N. SP.:(Stripe canker of cinnamon, caused by Phytophthora cinnamomi N. SP.). 1922;60.	MG865473	MH136869	KX251801, KX251808, KX251815	KX251803, KX251810, KX251817	KX251799, KX251806, KX251813	KX251802, KX251809, KX251816	KX251800, KX251807, KX251814	KX251797, KX251804, KX251811	KX251798, KX251805, KX251812
P. citricola	Phytophthora cactorum var. applanata, P. citricola group I was reclassified as P. pini, P. citricola group II was reclassified as P. plurivora	Sawada K. Descriptive catalogue of the Formosan fungi III. Report of the Department of Agriculture- Government Research Institute of Formosa. 1927; 27:1-62.	MG865475	MH136871	KX250751, KX250758, KX250842	KX250753, KX250760, KX250844	KX250749, KX250756, KX250840	KX250752, KX250759, KX250843	KX250750, KX250757, KX250841	KX250747, KX250754, KX250838	KX250748, KX250755, KX250839
P. citrophthora	Phytophthora imperfecta var. citrophthora	Leonian LH. Physiological studies on the genus Phytophthora. American Journal of Botany. 1925 Jul 1:444-98.	MG865476	MH136872	KX250548, KX250555	KX250550, KX250557	KX250546, KX250553	KX250549, KX250556	KX250547, KX250554	KX250544, KX250551	KX250545, KX250552
P. clandestina	None	Taylor PA, Pascoe IG, Greenhalgh FC. Phytophthora clandestina sp. nov. in roots of subterranean clover. Mycotaxon. 1985 Jan 1;22(1):77-85.	MG865477	MH136873	EU079870, KX250429, KX250436	EU079872, KX250431, KX250438	EU079868, KX250427, KX250434	EU079871, KX250430, KX250437	EU079869, KX250428, KX250435	EU079866, KX250425, KX250432	EU079867, KX250426, KX250433
P. cocois	None	Weir BS, Paderes EP, Anand N, Uchida JY, Pennycook SR, Bellgard SE, Beever RE. A taxonomic revision of Phytophthora Clade 5 including two new species, Phytophthora agathidicida and P. cocois. Phytotaxa. 2015 Apr 10;205(1):21-38.	MG865478	MH136874	KX251108	KX251110	KX251106	KX251109	KX251107	KX251104	KX251105
P. colocasiae	Phytophthora parasitica var. colocasiae	Raciborski M. Parasitic algae and fungi, Java. Batavia Bulletin of the New York State Museum. 1900;19:189.	MG865479	MH136875	KX250562, KX250569	KX250564, KX250571	KX250560, KX250567	KX250563, KX250570	KX250561, KX250568	KX250558, KX250565	KX250559, KX250566
P. condilina	None	Burgess TI, Simamora AV, White D, Wiliams B, Schwager M, Stukely MJ, Hardy GS. New species from Phytophthora Clade 6a: evidence for recent radiation. Persoonia-Molecular Phylogeny and Evolution of Fungi. 2018 Dec 18;41(1):1-7.	KJ372262	MH477744	MF326872.1, MF326871.1, MF326870.1, MF326869.1, MF326868.1, MF326867.1		MK864040.1				MN207271.1, MF326815.1, MF326814.1, MF326813.1, MF326812.1, MF326811.1, MF326810.1, MF326809.1, MF326808.1, HQ012928.1, HQ012927.1, MK020292.1
P. constricta	None	Rea AJ, Burgess TI, Hardy GS, Stukely MJ, Jung T. Two novel and potentially endemic species of Phytophthora associated with episodic dieback of Kwongan vegetation in the south‐west of Western Australia. Plant Pathology. 2011 Dec;60(6):1055-68.	MG865480	MH136876	KX252565	KX252567	KX252563	KX252566	KX252564	KX252561	KX252562
P. cooljarloo	None	Burgess TI, Simamora AV, White D, Wiliams B, Schwager M, Stukely MJ, Hardy GS. New species from Phytophthora Clade 6a: evidence for recent radiation. Persoonia-Molecular Phylogeny and Evolution of Fungi. 2018 Dec 18;41(1):1-7.	HQ012957	MH477745	HQ012929.1, HQ012925.1, MK020294.1		MK864041.1				MF326817.1, MF326816.1
P. crassamura	None	Scanu B, Linaldeddu BT, Deidda A, Jung T. Diversity of Phytophthora species from declining Mediterranean maquis vegetation, including two new species, Phytophthora crassamura and P. ornamentata sp. nov. PLoS One. 2015 Dec 9;10(12):e0143234.	MG865481	MK493474	KX251198, KX251205	KX251200, KX251207	KX251196, KX251203	KX251199, KX251206	KX251197, KX251204	KX251194, KX251201	KX251195, KX251202
P. cryptogea	Phytophthora oryzae	Pethybridge GH, Lafferty HA. A disease of tomato and other plants caused by a new species of Phytophthora. InScience Proceedings of the Royal Dublin Society. 1919 (Vol. 15, pp. 487-503).	MG865483	MH136878	KX251871	KX251873	KX251869	KX251872	KX251870	KX251867	KX251868
P. dauci	None	Bertier L, Brouwer H, Decock AW, Cooke DE, Olsson CH, Höfte M. The expansion of Phytophthora clade 8b: three new species associated with winter grown vegetable crops. Persoonia-Molecular Phylogeny and Evolution of Fungi. 2013 Dec 31;31(1):63-76.	KC478761	MH620084.1	KX252018, KX252025, KX252032, KX252039	KX252020, KX252027, KX252034, KX252041	KX252016, KX252023, KX252030, KX252037	KX252019, KX252026, KX252033, KX252040	KX252017, KX252024, KX252031, KX252038	KX252014, KX252021, KX252028, KX252035	KX252015, KX252022, KX252029, KX252036
P. drechsleri	Phytophthora erythroseptica var. drechsleri. P. drechsleri ll now P. hydropathica and P. drechsleri III now P. obscura	Tucker CM. Taxonomy of the genus Phytophthora de Bary. University of Missouri Agricultural Experiment Station Research Bulletin. 1931(153).	MG865484	MH136879	KX251878, KX251885, KX251892, EU079510	KX251880, KX251887, KX251894, EU079512	KX251876, KX251883, KX251890, EU079508	KX251879, KX251886, KX251893, EU079511	KX251877, KX251884, KX251891, EU079509	KX251874, KX251881, KX251888, EU079506	KX251875, KX251882, KX251889, EU079507
P. elongata	None	Rea AJ, Jung T, Burgess TI, Stukely MJ, Hardy SJ, Giles E. Phytophthora elongata sp. nov., a novel pathogen from the Eucalyptus marginata forest of Western Australia. Australasian Plant Pathology. 2010 Nov;39(6):477-91.	MG865485	MH136881	KX250884, KX250891, KX250898	KX250886, KX250893, KX250900	KX250882, KX250889, KX250896	KX250885, KX250892, KX250899	KX250883, KX250890, KX250897	KX250880, KX250887, KX250894	KX250881, KX250888, KX250895
P. emzansi	Now P. emzansi, P. taxon emzansi	Bose T, Hulbert JM, Burgess TI, Paap T, Roets F, Wingfield MJ. Two novel Phytophthora species from the southern tip of Africa. Mycological Progress. 2021 Jun;20(6):755-67.	GU191228.1	MH620029.1	KX250863, KX250870	KX250865, KX250872	KX250861, KX250868	KX250864, KX250871	KX250862, KX250869	KX250859, KX250866	KX250860, KX250867
P. erythroseptica	Phytophthora himalayensis	Pethybridge GH. On the rotting of potato tubers by a new species of Phytophthora hitherto undescribed. InSci. Proc. Roy. Dub. Soc. 1913 (Vol. 13, pp. 529-565).	MG865486	MH136882	KX251899	KX251901	KX251897	KX251900	KX251898	KX251895	KX251896
P. estuarina6	None	Li GJ, Hyde KD, Zhao RL, Hongsanan S, Abdel-Aziz FA, Abdel-Wahab MA, Alvarado P, Alves-Silva G, Ammirati JF, Ariyawansa HA, Baghela A. Fungal diversity notes 253–366: taxonomic and phylogenetic contributions to fungal taxa. Fungal diversity. 2016 May;78(1):1-237.	KT886034
P. europaea	None	Thomas JU, Hansen EM, Winton L, OßWALD W, Delatour C. Three new species of Phytophthora from European oak forests. Mycological Research. 2002 Apr;106(4):397-411.	MG865488	MH136884	KX251512, KX251519, KX251526, KX251606	KX251514, KX251521, KX251528, KX251608	KX251510, KX251517, KX251524, KX251604	KX251513, KX251520, KX251527, KX251607	KX251511, KX251518, KX251525, KX251605	KX251508, KX251515, KX251522, KX251602	KX251509, KX251516, KX251523, KX251603
P. fallax	None	Dick MA, Dobbie K, Cooke DE, Brasier CM. Phytophthora captiosa sp. nov. and P. fallax sp. nov. causing crown dieback of Eucalyptus in New Zealand. Mycological Research. 2006 Apr 1;110(4):393-404.	MG865489	MH136885	KX252572, KX252579, KX252586, EU080038	KX252574, KX252581, KX252588, EU080040	KX252570, KX252577, KX252584, EU080036	KX252573, KX252580, KX252587, EU080039	KX252571, KX252578, KX252585, EU080037	KX252568, KX252575, KX252582, EU080034	KX252569, KX252576, KX252583, EU080035
P. flexuosa	None	Jung T, Jung MH, Scanu B, Seress D, Kovács GM, Maia C, Pérez-Sierra A, Chang TT, Chandelier A, Heungens K, Van Poucke K. Six new Phytophthora species from ITS Clade 7a including two sexually functional heterothallic hybrid species detected in natural ecosystems in Taiwan. Persoonia-Molecular Phylogeny and Evolution of Fungi. 2017 Jun 30;38(1):100-35.	KU517152	MH620056.1	KX251620	KX251622	KX251618	KX251621	KX251619	KX251616	KX251617
P. fluvialis6	None	Crous PW, Groenewald JZ, Shivas RG, Edwards J, Seifert KA, Alfenas AC, Alfenas RF, Burgess TI, Carnegie AJ, Hardy GS, Hiscock N. Fungal Planet description sheets: 69–91. Persoonia-Molecular Phylogeny and Evolution of Fungi. 2011 Jun 30;26(1):108-56.	MG865491	MH136887	KX251212	KX251214	KX251210	KX251213	KX251211	KX251208	KX251209
P. foliorum	None	Donahoo R, Blomquist CL, Thomas SL, Moulton JK, Cooke DE, Lamour KH. Phytophthora foliorum sp. nov., a new species causing leaf blight of azalea. mycological research. 2006 Nov 1;110(11):1309-22.	MG865492	MH136888	KX252116	KX252118	KX252114	KX252117	KX252115	KX252112	KX252113
P. formosa	None	Jung T, Jung MH, Scanu B, Seress D, Kovács GM, Maia C, Pérez-Sierra A, Chang TT, Chandelier A, Heungens K, Van Poucke K. Six new Phytophthora species from ITS Clade 7a including two sexually functional heterothallic hybrid species detected in natural ecosystems in Taiwan. Persoonia-Molecular Phylogeny and Evolution of Fungi. 2017 Jun 30;38(1):100-35.	KU517153	KU899350.1	KX251627	KX251629	KX251625	KX251628	KX251626	KX251623	KX251624
P. fragariae	None	Hickman CJ. The red core root disease of the strawberry caused by Phytophthora fragariae n. sp. Journal of pomology and horticultural science. 1941 Jan 1;18(2):89-118.	MG865494	MH136890	KX251533, KX251540, KX251547, KX251857	KX251535, KX251542, KX251549, KX251859	KX251531, KX251538, KX251545, KX251855	KX251534, KX251541, KX251548, KX251858	KX251532, KX251539, KX251546, KX251856	KX251529, KX251536, KX251543, KX251853	KX251530, KX251537, KX251544, KX251854
P. fragariaefolia	None	Rahman MZ, Uematsu S, Takeuchi T, Shirai K, Ishiguro Y, Suga H, Kageyama K. Two new species, Phytophthora nagaii sp. nov. and P. fragariaefolia sp. nov., causing serious diseases on rose and strawberry plants, respectively, in Japan. Journal of general plant pathology. 2014 Jul;80(4):348-65.	MG865495	MH136891	KX251857	KX251859	KX251855	KX251858	KX251856	KX251853	KX251854
P. frigida	None	Maseko B, Burgess TI, Coutinho TA, Wingfield MJ. Two new Phytophthora species from south African Eucalyptus plantations. mycological research. 2007 Nov 1;111(11):1321-38.	MG865496	MH136892	KX250905, KX250912, KX250919	KX250907, KX250914, KX250921	KX250903, KX250910, KX250917	KX250906, KX250913, KX250920	KX250904, KX250911, KX250918	KX250901, KX250908, KX250915	KX250902, KX250909, KX250916
P. gallica6	None	Jung T, Nechwatal J. Phytophthora gallica sp. nov., a new species from rhizosphere soil of declining oak and reed stands in France and Germany. Mycological research. 2008 Oct 1;112(10):1195-205.	MG865497	MH136893	KX252593, KX252600	KX252595, KX252602	KX252591, KX252598	KX252594, KX252601	KX252592, KX252599	KX252589, KX252596	KX252590, KX252597
P. gemini	None	Man WA, Rosendahl KC, Brouwer H, De Cock AW. Phytophthora gemini sp. nov., a new species isolated from the halophilic plant Zostera marina in the Netherlands. Fungal biology. 2011 Aug 1;115(8):724-32.	HQ261693	HQ261440	KX251129, KX251136	KX251131, KX251138	KX251127, KX251134	KX251130, KX251137	KX251128, KX251135	KX251125, KX251132	KX251126, KX251133
P. gibbosa	None	Jung T, Stukely MJ, Hardy GS, White D, Paap T, Dunstan WA, Burgess TI. Multiple new Phytophthora species from ITS Clade 6 associated with natural ecosystems in Australia: evolutionary and ecological implications. Persoonia-Molecular Phylogeny and Evolution of Fungi. 2011 Jun 30;26(1):13-39.	MG865499	MH136894	KX251219, KX251226	KX251221, KX251228	KX251217, KX251224	KX251220, KX251227	KX251218, KX251225	KX251215, KX251222	KX251216, KX251223
P. glovera	None	Abad ZG, Ivors KL, Gallup CA, Abad JA, Shew HD. Morphological and molecular characterization of Phytophthora glovera sp. nov. from tobacco in Brazil. Mycologia. 2011 Mar 1;103(2):341-50.	MG865500	MH136895	KX250646, KX250653	KX250648, KX250655	KX250644, KX250651	KX250647, KX250654	KX250645, KX250652	KX250642, KX250649	KX250643, KX250650
P. gonapodyides6	None	Buisman CJ. Root rots caused by Phycomycetes. Mededelingen uit het Phytopathologisch laboratorium 'Willie Commelin Scholten' 1927;11:1-65.	MG865501	MH136896	KX251233, KX251240	KX251235, KX251242	KX251231, KX251238	KX251234, KX251241	KX251232, KX251239	KX251229, KX251236	KX251230, KX251237
P. gondwanensis	None	Crous PW, Wingfield MJ, Le Roux JJ, Richardson DM, Strasberg D, Shivas RG, Alvarado P, Edwards J, Moreno G, Sharma R, Sonawane MS. Fungal Planet description sheets: 371–399. Persoonia-Molecular Phylogeny and Evolution of Fungi. 2015 Dec 23;35(1):264-327.	KP070695		KX252607	KX252609	KX252605	KX252608	KX252606	KX252603	KX252604
P. gregata	None	Jung T, Stukely MJ, Hardy GS, White D, Paap T, Dunstan WA, Burgess TI. Multiple new Phytophthora species from ITS Clade 6 associated with natural ecosystems in Australia: evolutionary and ecological implications. Persoonia-Molecular Phylogeny and Evolution of Fungi. 2011 Jun 30;26(1):13-39.	MG865503	MH477746	KX251247, KX251254, KX251414	KX251249, KX251256, KX251416	KX251245, KX251252, KX251412	KX251248, KX251255, KX251415	KX251246, KX251253, KX251413	KX251243, KX251250, KX251410	KX251244, KX251251, KX251411
P. hedraiandra	None	De Cock AW, Lévesque CA. New species of Pythium and Phytophthora. Studies in Mycology. 2004 Jan 1;50(2):481-7.	MG865504	MH136898	KX250387, KX250394, KX250401	KX250389, KX250396, KX250403	KX250385, KX250392, KX250399	KX250388, KX250395, KX250402	KX250386, KX250393, KX250400	KX250383, KX250390, KX250397	KX250384, KX250391, KX250398
P. heveae	Phytophthora palmivora var. heveae	Thompson A. Phytophthora species in Malaya. Malayan Agricultural Journal. 1929;17(3-4).	MG865505	MH136899	KX251115, KX251122	KX251117, KX251124	KX251113, KX251120	KX251116, KX251123	KX251114, KX251121	KX251111, KX251118	KX251112, KX251119
P. hibernalis	None	Carne WM. A brown rot of Citrus in Australia (Phyto-phthora hibernalis n. sp.). J. Soy. Soc. Western Australia.. 1925;12(3).	MG865506	MH136900	KX252123, KX252130	KX252125, KX252132	KX252121, KX252128	KX252124, KX252131	KX252122, KX252129	KX252119, KX252126	KX252120, KX252127
P. himalsilva	None	Vettraino AM, Brasier CM, Brown AV, Vannini A. Phytophthora himalsilva sp. nov. an unusually phenotypically variable species from a remote forest in Nepal. Fungal Biology. 2011 Mar 1;115(3):275-87.	MG865507	MH136901	KX250576, KX250583	KX250578, KX250585	KX250574, KX250581	KX250577, KX250584	KX250575, KX250582	KX250572, KX250579	KX250573, KX250580
P. humicola	None	Ko WH, Ann PJ. Phytophthora humicola, a new species from soil of a citrus orchard in Taiwan. Mycologia. 1985 Jul 1;77(4):631-6.	MK496519	MK493476	KX251150, KX251143	KX251145, KX251152	KX251141, KX251148	KX251144, KX251151	KX251142, KX251149	KX251139, KX251146	KX251140, KX251147
P. hydrogena	None	Yang X, Gallegly ME, Hong C. A high-temperature tolerant species in clade 9 of the genus Phytophthora: P. hydrogena sp. nov. Mycologia. 2014 Jan 1;106(1):57-65.	MG865508	MH136902	KX252277, KX252284, KX252291	KX252279, KX252286, KX252293	KX252275, KX252282, KX252289	KX252278, KX252285, KX252292	KX252276, KX252283, KX252290	KX252273, KX252280, KX252287	KX252274, KX252281, KX252288
P. hydropathica	P. drechsleri II	Hong CX, Gallegly ME, Richardson PA, Kong P, Moorman GW, Lea‐Cox JD, Ross DS. Phytophthora hydropathica, a new pathogen identified from irrigation water, Rhododendron catawbiense and Kalmia latifolia. Plant Pathology. 2010 Oct;59(5):913-21.	EU583793	KC855138.1	KX252298, KX252305	KX252300, KX252307	KX252296, KX252303	KX252299, KX252306	KX252297, KX252304	KX252294, KX252301	KX252295, KX252302
P. idaei	None	Kennedy DM, Duncan JM. A papillate Phytophthora species with specificity to Rubus. Mycological Research. 1995 Jan 1;99(1):57-68.	MG865509	MH136903	EU080133, KX250408	EU080135, KX250410	EU080131, KX250406	EU080134, KX250409	EU080132, KX250407	EU080129, KX250404	EU080130, KX250405
P. ilicis	None	Buddenhagen IW, Young RA. A leaf and twig disease of English Holly caused by Phytophthora ilicis n. sp. Phytopathology. 1957;47(2):95-101.	MG865510	MH136904	KX250940, KX250947, KX250954	KX250942, KX250949, KX250956	KX250938, KX250945, KX250952	KX250941, KX250948, KX250955	KX250939, KX250946, KX250953	KX250936, KX250943, KX250950	KX250937, KX250944, KX250951
P. infestans	None	De Bary A. Researches into the nature of the potato fungus, Phytophthora infestans. J. Bot. Paris. 1876;14:105-26.	MG865512	MH136906	KX250478, EU079629	KX250480, EU079631	KX250476, EU079627	KX250479, EU079630	KX250477, EU079628	KX250474, EU079625	KX250475, EU079626
P. inflata	Should just be P. inflata, P. sp. 28D1 in Yang et al.	Caroselli NE, Tucker CM. Pit canker of Elm. Phytopathology. 1949;39(6):481-8.			KX250765	KX250767	KX250763	KX250766	KX250764	KX250761	KX250762
P. insolita6	None	Ann PJ, Ko WH. Phytophthora insolita, a new species from Taiwan. Mycologia. 1980 Nov 1;72(6):1180-5.	MG865515	MH136909	KX252529, EU080179, EU080213	KX252531, EU080181, EU080215	KX252527, EU080177, EU080211	KX252530, EU080180, EU080214	KX252528, EU080178, EU080212	KX252525, EU080175, EU080209	KX252526, EU080176, EU080210
P. insulinativitatica	None	Dang QN, Pham TQ, Arentz F, Hardy GE, Burgess TI. New Phytophthora species in clade 2a from the Asia-Pacific region including a re-examination of P. colocasiae and P. meadii. Mycological Progress. 2021 Feb;20(2):111-29.		MT583646.1	MT583676.1		OK267379.1			OL342764.1	MT583631.1
P. intercalaris	None	Yang X, Balci Y, Brazee NJ, Loyd AL, Hong CX. A unique species in Phytophthora clade 10, Phytophthora intercalaris sp. nov., recovered from stream and irrigation water in the eastern USA. International journal of systematic and evolutionary microbiology. 2016 Feb;66(Pt 2):845.	KT163268	KT163332.1	KX252614, KX252621, KX252628	KX252616, KX252623, KX252630	KX252612, KX252619, KX252626	KX252615, KX252622, KX252629	KX252613, KX252620, KX252627	KX252610, KX252617, KX252624	KX252611, KX252618, KX252625
P. intricata	None	Jung T, Jung MH, Scanu B, Seress D, Kovács GM, Maia C, Pérez-Sierra A, Chang TT, Chandelier A, Heungens K, Van Poucke K. Six new Phytophthora species from ITS Clade 7a including two sexually functional heterothallic hybrid species detected in natural ecosystems in Taiwan. Persoonia-Molecular Phylogeny and Evolution of Fungi. 2017 Jun 30;38(1):100-35.	KU517155	MH620059.1	KX251634	KX251636	KX251632	KX251635	KX251633	KX251630	KX251631
P. inundata6	None	Brasier CM, Sanchez-Hernandez E. Phytophthora inundata sp. nov., a part heterothallic pathogen of trees and shrubs in wet or flooded soils. Mycological Research. 2003 Apr;107(4):477-84.	MG865516	MH136910	KX251157, KX251164, EU080206	KX251159, KX251166, EU080208	KX251155, KX251162, EU080204	KX251158, KX251165, EU080207	KX251156, KX251163, EU080205	KX251153, KX251160, EU080202	KX251154, KX251161, EU080203
P. ipomoeae	None	Flier WG, Grünwald NJ, Kroon LP, Van Den Bosch TB, Garay-Serrano E, Lozoya-Saldaña H, Bonants PJ, Turkensteen LJ. Phytophthora ipomoeae sp. nov., a new homothallic species causing leaf blight on Ipomoea longipedunculata in the Toluca Valley of central Mexico. Mycological Research. 2002 Jul;106(7):848-56.	MG865518	MH136912	EU080841, EU080834, EU080848	EU080843, EU080836, EU080850	EU080839, EU080832, EU080846	EU080842, EU080835, EU080849	EU080840, EU080833, EU080847	EU080837, EU080830, EU080844	EU080838, EU080831, EU080845
P. iranica	None	Ershad D. Beitrag zur Kenntnis der Phytophthora Arten in Iran und ihrer Phytopathlogischen Bedeutung (Contribution to the knowledge of Phytophthora species in Iran and their phytopathogenic importance). Mitt. Biol. Bundesanst. Land Forstwirtsch. Berl. Dahlem 1971;140: 1-90 (pgs 60-64).	MG865519	MH136913	KX250443	KX250445	KX250441	KX250444	KX250442	KX250439	KX250440
P. irrigata	Classified as P. drechsleri I by Mannon Gallegly.	Hong C, Gallegly ME, Richardson PA, Kong P, Moorman GW. Phytophthora irrigata, a new species isolated from irrigation reservoirs and rivers in Eastern United States of America. FEMS Microbiology Letters. 2008 Aug 1;285(2):203-11.	MG865520	MH136914	KX252312, KX252319, KX252326	KX252314, KX252321, KX252328	KX252310, KX252317, KX252324	KX252313, KX252320, KX252327	KX252311, KX252318, KX252325	KX252308, KX252315, KX252322	KX252309, KX252316, KX252323
P. kelmanii	None	Crous PW, Cowan DA, Maggs-Kölling G, Yilmaz N, Thangavel R, Wingfield MJ, Noordeloos ME, Dima B, Brandrud TE, Jansen GM, Morozova OV. Fungal Planet description sheets: 1182–1283. Persoonia: Molecular Phylogeny and Evolution of Fungi. 2021 Jun;46:313.		MT210498.1	MT210494.1		OK267380.1			OK533442.1	MT210491.1
P. kernoviae	None	Brasier CM, Beales PA, DENMAN S, Joan RO. Phytophthora kernoviae sp. nov., an invasive pathogen causing bleeding stem lesions on forest trees and foliar necrosis of ornamentals in the UK. Mycological Research. 2005 Aug;109(8):853-9.	MG865521	MH136915	EU080045, EU079649, EU080031	KX252631, EU079651, KX252632	EU080043, EU079647, EU080029	EU080046, EU079650, EU080032	EU080044, EU079648, EU080030	EU080041, EU079645, EU080027	EU080042, EU079646, EU080028
P. kwongonina	None	Burgess TI, Simamora AV, White D, Wiliams B, Schwager M, Stukely MJ, Hardy GS. New species from Phytophthora Clade 6a: evidence for recent radiation. Persoonia-Molecular Phylogeny and Evolution of Fungi. 2018 Dec 18;41(1):1-7.	JN547636	MH477747	MF326876.1, MF326875.1, HQ012932.1, MK020329.1		MK864044.1				MF326824.1, MF326823.1, MF326822.1
P. lactucae	None	Bertier L, Brouwer H, Decock AW, Cooke DE, Olsson CH, Höfte M. The expansion of Phytophthora clade 8b: three new species associated with winter grown vegetable crops. Persoonia-Molecular Phylogeny and Evolution of Fungi. 2013 Dec 31;31(1):63-76.	KC478768	MH620085.1	KX252046, KX252053, KX252060	KX252048, KX252055, KX252062	KX252044, KX252051, KX252058	KX252047, KX252054, KX252061	KX252045, KX252052, KX252059	KX252042, KX252049, KX252056	KX252043, KX252050, KX252057
P. lacustris	None	Nechwatal J, Bakonyi J, Cacciola SO, Cooke DE, Jung T, Nagy ZA, Vannini A, Vettraino AM, Brasier CM. The morphology, behaviour and molecular phylogeny of Phytophthora taxon Salixsoil and its redesignation as Phytophthora lacustris sp. nov. Plant Pathology. 2013 Apr;62(2):355-69.	AF266793	MH136916	KX251261, KX251268, KX251275, EU080534	KX251263, KX251270, KX251277, EU080536	KX251259, KX251266, KX251273, EU080532	KX251262, KX251269, KX251276, EU080535	KX251260, KX251267, KX251274, EU080533	KX251257, KX251264, KX251271, EU080530	KX251258, KX251265, KX251272, EU080531
P. lateralis	None	Tucker CM, Milbrath JA. Root rot of Chamaecyparis caused by a species of Phytophthora. Mycologia. 1942 Jan 1;34(1):94-103.	MG865522	MH136917	KX252137, KX252144	KX252139, KX252146	KX252135, KX252142	KX252138, KX252145	KX252136, KX252143	KX252133, KX252140	KX252134, KX252141
P. lilii	None	Rahman MZ, Uematsu S, Kimishima E, Kanto T, Kusunoki M, Motohashi K, Ishiguro Y, Suga H, Kageyama K. Two plant pathogenic species of Phytophthora associated with stem blight of Easter lily and crown rot of lettuce in Japan. Mycoscience. 2015 Jul 1;56(4):419-33.	MG865523	MH136918	AB856794	AB856800	AB856788	AB856797	AB856791	AB856779	AB856782
P. litchii	Previously thought to be a downy mildew	Göker M, Voglmayr H, Riethmüller A, Oberwinkler F. How do obligate parasites evolve? A multi-gene phylogenetic analysis of downy mildews. Fungal Genetics and Biology. 2007 Feb 1;44(2):105-22.	MG865524	MH136919	MK020333.1		MH359020.1			MH380118.1	OL466902.1
P. litoralis6	None	Jung T, Stukely MJ, Hardy GS, White D, Paap T, Dunstan WA, Burgess TI. Multiple new Phytophthora species from ITS Clade 6 associated with natural ecosystems in Australia: evolutionary and ecological implications. Persoonia-Molecular Phylogeny and Evolution of Fungi. 2011 Jun 30;26(1):13-39.	MG865526	MH136921	KX251282	KX251284	KX251280	KX251283	KX251281	KX251278	KX251279
P. macilentosa	None	Yang X, Copes WE, Hong C. Two novel species representing a new clade and cluster of Phytophthora. Fungal Biology. 2014 Jan 1;118(1):72-82.	MG865527	MH136922	KX252333, KX252340, KX252347, KX252354	KX252335, KX252342, KX252349, KX252356	KX252331, KX252338, KX252345, KX252352	KX252334, KX252341, KX252348, KX252355	KX252332, KX252339, KX252346, KX252353	KX252329, KX252336, KX252343, KX252350	KX252330, KX252337, KX252344, KX252351
P. macrochlamydospora6	None	Irwin JA. Phytophthora macrochlamydospora, a new species from Australia. Mycologia. 1991 Jul 1;83(4):517-9.	MG865528	MH136923	EU080008	EU080010	EU080006	EU080009	EU080007	EU080004	EU080005
P. marrasii	None	Bregant C, Rossetto G, Deidda A, Maddau L, Franceschini A, Ionta G, Raiola A, Montecchio L, Linaldeddu BT. Phylogeny and Pathogenicity of Phytophthora Species Associated with Artichoke Crown and Root Rot and Description of Phytophthora marrasii sp. nov. Agriculture. 2021 Sep 12;11(9):873.	MZ569854.1	OK054535.1							MZ603724.1
P. meadii	None	McCrae W. Phytophthora meadii n. sp. on Hevea brasiliensis. Phytophthora meadii n. sp. on Hevea brasiliensis. 1918;9:219-73.	MG865529	MH136924	KX250590, KX250597	KX250592, KX250599	KX250588, KX250595	KX250591, KX250598	KX250589, KX250596	KX250586, KX250593	KX250587, KX250594
P. medicaginis	Classified as P. megasperma by Mannon Gallegly, now P. medicaginis.	Hansen EM, Maxwell DP. Species of the Phytophthora megasperma complex. Mycologia. 1991 May 1;83(3):376-81.	MG865532	MH136927	KX251906, KX251913	KX251908, KX251915	KX251904, KX251911	KX251907, KX251914	KX251905, KX251912	KX251902, KX251909	KX251903, KX251910
P. mediterranea	None	Bregant C, Mulas AA, Rossetto G, Deidda A, Maddau L, Piras G, Linaldeddu BT. Phytophthora mediterranea sp. nov., a New Species Closely Related to Phytophthora cinnamomi from Nursery Plants of Myrtus communis in Italy. Forests. 2021 May 27;12(6):682.	MW892398.1	MW900448.1							MW900444.1
P. megakarya	None, Abad et al (2022) says invalid species	Brasier CM, Griffin MJ. Taxonomy of ‘Phytophthora palmivora’on cocoa. Transactions of the British Mycological Society. 1979 Feb 1;72(1):111-43.	MG865533	MH136928	KX251031, KX251038, KX251045	KX251033, KX251040, KX251047	KX251029, KX251036, KX251043	KX251032, KX251039, KX251046	KX251030, KX251037, KX251044	KX251027, KX251034, KX251041	KX251028, KX251035, KX251042
P. megasperma	Phytophthora megasperma var. megasperma, P. megasperma group I, P. megasperma group II was reclassified as P. sansomeana, P. megasperma group III was reclassified as P. rosacearum	Drechsler C. A crown-rot of hollyhocks caused by Phytophthora megasperma n. sp. Journal of the Washington Academy of Sciences. 1931 Dec 19;21(21):513-26.	MG865535	MH136930	KX251421, KX251428	KX251423, KX251430	KX251419, KX251426	KX251422, KX251429	KX251420, KX251427	KX251417, KX251424	KX251418, KX251425
P. mekongensis	P. aff. meadii1	Crous PW, Wingfield MJ, Burgess TI, Hardy GS, Barber PA, Alvarado P, Barnes CW, Buchanan PK, Heykoop M, Moreno G, Thangavel R. Fungal Planet description sheets: 558–624. Persoonia: Molecular Phylogeny and Evolution of Fungi. 2017 Jun;38:240.	KC875838	KT366920				LC595822.1			LC595870.1
P. melonis	None	Katsura K. Two new species of Phytophthora causing damping-off of cucumber and trunk rot of chestnut. Transactions of the Mycological Society of Japan (Japan). 1976.	MG865536	MH136931	KX251697, KX251704, KX251711	KX251699, KX251706, KX251713	KX251695, KX251702, KX251709	KX251698, KX251705, KX251712	KX251696, KX251703, KX251710	KX251693, KX251700, KX251707	KX251694, KX251701, KX251708
P. mengei	None	Hong CX, Gallegly ME, Browne GT, Bhat RG, Richardson PA, Kong P. The avocado subgroup of Phytophthora citricola constitutes a distinct species, Phytophthora mengei sp. nov. Mycologia. 2009 Nov 1;101(6):833-40.	MG865539	MH136932	KX250660, KX250667	KX250662, KX250669	KX250658, KX250665	KX250661, KX250668	KX250659, KX250666	KX250656, KX250663	KX250657, KX250664
P. mexicana	Treated separately in Yang et al. and by Mannon Gallegly but may be a synonym of P. capsici.	Hotson JW, Hartge L. A disease of Tomato caused by Phytophthora mexicana sp. nov. Phytopathology. 1923;13(12).	MG865540	MH136933	KX250674	KX250676	KX250672	KX250675	KX250673	KX250670	KX250671
P. mirabilis	None	Galindo-a J, Hohl HR. Phytophthora mirabilis, a new species of Phytophthora. InSydowia: Annales mycologici 1985.	MG865541	MH136934	KX250485, KX250492	KX250487, KX250494	KX250483, KX250490	KX250486, KX250493	KX250484, KX250491	KX250481, KX250488	KX250482, KX250489
P. mississippiae	None	Yang X, Copes WE, Hong C. Phytophthora mississippiae sp. nov., a new species recovered from irrigation reservoirs at a plant nursery in Mississippi. J Plant Pathol Microbiol. 2013;4(180):10-4172.	MG865542	MH136935	KX251295, KX251302, KX251309, KX251316	KX251297, KX251304, KX251311, KX251318	KX251293, KX251300, KX251307, KX251314	KX251296, KX251303, KX251310, KX251317	KX251294, KX251301, KX251308, KX251315	KX251291, KX251298, KX251305, KX251312	KX251292, KX251299, KX251306, KX251313
P. morindae	None	Nelson SC, Abad ZG. Phytophthora morindae, a new species causing black flag disease on noni (Morinda citrifolia L) in Hawaii. Mycologia. 2010 Jan 1;102(1):122-34.	MG865543	MH136936	KX252637	KX252639	KX252635	KX252638	KX252636	KX252633	KX252634
P. moyootj6	None	Crous PW, Wingfield MJ, Schumacher RK, Summerell BA, Giraldo A, Gené J, Guarro J, Wanasinghe DN, Hyde KD, Camporesi E, Garethjones EB. Fungal Planet description sheets: 281–319. Persoonia-Molecular Phylogeny and Evolution of Fungi. 2014 Dec 10;33(1):212-89.	KJ372256	MH477750	KJ396730.1, KJ396729.1, KJ396728.1, MK020349.1, KM883162.1, KM883156.1, KM883150.1		MK864046.1	KP004501.1, KP004500.1, KP004499.1			KJ372303.1, KJ372302.1, KJ372301.1, KM883106.1, KM883100.1, KM883094.1
P. multibullata	None	Dang QN, Pham TQ, Arentz F, Hardy GE, Burgess TI. New Phytophthora species in clade 2a from the Asia-Pacific region including a re-examination of P. colocasiae and P. meadii. Mycological Progress. 2021 Feb;20(2):111-29.	MT568655.1	MT583658.1	MT583684.1		OK267381.1			OK533443.1	MT583643.1
P. multivesiculata	None	Ilieva E, Veenbaas-Rijks W, Pieters R. Phytophthora multivesiculata, a new species causing rot in Cymbidium. European Journal of Plant Pathology. 1998 Sep;104(7):677-84.	MG865544	MH136937	EU080069, KX250926	EU080071, KX250928	EU080067, KX250924	EU080070, KX250927	EU080068, KX250925	EU080065, KX250922	EU080066, KX250923
P. multivora	None	Scott PM, Burgess TI, Barber PA, Shearer BL, Stukely MJ, Hardy GS, Jung T. Phytophthora multivora sp. nov., a new species recovered from declining Eucalyptus, Banksia, Agonis and other plant species in Western Australia. Persoonia-Molecular Phylogeny and Evolution of Fungi. 2009 Jun 30;22(1):1-3.	MG865546	MH136939	KX250779	KX250781	KX250777	KX250780	KX250778	KX250775	KX250776
P. nagaii	None	Rahman MZ, Uematsu S, Takeuchi T, Shirai K, Ishiguro Y, Suga H, Kageyama K. Two new species, Phytophthora nagaii sp. nov. and P. fragariaefolia sp. nov., causing serious diseases on rose and strawberry plants, respectively, in Japan. Journal of general plant pathology. 2014 Jul;80(4):348-65.	MG865547	MH136940	KX251864	KX251866	KX251862	KX251865	KX251863	KX251860	KX251861
P. nemorosa	None	Hansen EM, Reeser PW, Davidson JM, Garbelotto M, Ivors K, Douhan L, Rizzo DM. Phytophthora nemorosa, a new species causing cankers and leaf blight of forest trees in California and Oregon, USA. Mycotaxon. 2003;88:129-38.	MG865548	MH136941	KX250961, KX250968	KX250963, KX250970	KX250959, KX250966	KX250962, KX250969	KX250960, KX250967	KX250957, KX250964	KX250958, KX250965
P. nicotianae	P. parasitica, P. parasitica var nicotianae, P. melongenae, P. tabaci, P. terrestris, P. manoana	de Haan JV. De bibitziekte in de Deli-tabak veroorzaakt door Phytophthora nicotianae. Landsdrukkerij; 1896.	MG865550	MH136943	KX250513, KX250520, EU079966, EU080507	KX250515, KX250522, EU079968, EU080509	KX250511, KX250518, EU079964, EU080505	KX250514, KX250521, EU079967, EU080508	KX250512, KX250519, EU079965, EU080506	KX250509, KX250516, EU079962, EU080503	KX250510, KX250517, EU079963, EU080504
P. niederhauseri	P. niederhauserii, P. niederhauseria	Abad ZG, Abad JA, Cacciola SO, Pane A, Faedda R, Moralejo E, Pérez-Sierra A, Abad-Campos P, Alvarez-Bernaola LA, Bakonyi J, Józsa A. Phytophthora niederhauserii sp. nov., a polyphagous species associated with ornamentals, fruit trees and native plants in 13 countries. Mycologia. 2014 May 1;106(3):431-47.	MG865552	MH136944	KX251718, KX251725, KX251732	KX251720, KX251727, KX251734	KX251716, KX251723, KX251730	KX251719, KX251726, KX251733	KX251717, KX251724, KX251731	KX251714, KX251721, KX251728	KX251715, KX251722, KX251729
P. obscura	P. drechsleri III	Grünwald NJ, Werres S, Goss EM, Taylor CR, Fieland VJ. Phytophthora obscura sp. nov., a new species of the novel Phytophthora subclade 8d. Plant Pathology. 2012 Jun;61(3):610-22.	MG865554	MH136946	KX252179, KX252186, KX252193	KX252181, KX252188, KX252195	KX252177, KX252184, KX252191	KX252180, KX252187, KX252194	KX252178, KX252185, KX252192	KX252175, KX252182, KX252189	KX252176, KX252183, KX252190
P. occultans	None	Man in’t Veld WA, Rosendahl KC, van Rijswick PC, Meffert JP, Westenberg M, van de Vossenberg BT, Denton G, van Kuik FA. Phytophthora terminalis sp. nov. and Phytophthora occultans sp. nov., two invasive pathogens of ornamental plants in Europe. Mycologia. 2015 Jan 1;107(1):54-65.	MG865555	MH477753	KX250604	KX250606	KX250602	KX250605	KX250603	KX250600	KX250601
P. oleae	None	Ruano‐Rosa D, Schena L, Agosteo GE, Magnano di San Lio G, Cacciola SO. Phytophthora oleae sp. nov. causing fruit rot of olive in southern Italy. Plant Pathology. 2018 Aug;67(6):1362-73.	KY982930	MF083569
P. oreophila	None	Khaliq I, Hardy GE, McDougall KL, Burgess TI. Phytophthora species isolated from alpine and sub-alpine regions of Australia, including the description of two new species; Phytophthora cacuminis sp. nov and Phytophthora oreophila sp. nov. Fungal biology. 2019 Jan 1;123(1):29-41.	MG542976.1	MG543002.1	MG543025.1						MG543037.1
P. ornamentata	None	Scanu B, Linaldeddu BT, Deidda A, Jung T. Diversity of Phytophthora species from declining Mediterranean maquis vegetation, including two new species, Phytophthora crassamura and P. ornamentata sp. nov. PLoS One. 2015 Dec 9;10(12):e0143234.	MG865556	MH136947	KX251323, KX251330	KX251325, KX251332	KX251321, KX251328	KX251324, KX251331	KX251322, KX251329	KX251319, KX251326	KX251320, KX251327
P. pachypleura	None	Henricot B, Pérez Sierra A, Jung T. Phytophthora pachypleura sp. nov., a new species causing root rot of Aucuba japonica and other ornamentals in the United Kingdom. Plant Pathology. 2014 Oct;63(5):1095-109.	MG865558	MH136948	KX250786, KX250793, KX250800	KX250788, KX250795, KX250802	KX250784, KX250791, KX250798	KX250787, KX250794, KX250801	KX250785, KX250792, KX250799	KX250782, KX250789, KX250796	KX250783, KX250790, KX250797
P. palmivora	P. faberi, P. omnivora, P. arecae	Butler EJ. Report of the imperial mycologist; Science Report Institute Pusa. 1918;82.	MG865559	MH136949	KX251052, KX251059	KX251054, KX251061	KX251050, KX251057	KX251053, KX251060	KX251051, KX251058	KX251048, KX251055	KX251049, KX251056
P. parsiana	None	Mostowfizadeh-Ghalamfarsa R, Cooke DE, Banihashemi Z. Phytophthora parsiana sp. nov., a new high-temperature tolerant species. Mycological Research. 2008 Jul 1;112(7):783-94.	MG865562	MH136952	KX252361	KX252363	KX252359	KX252362	KX252360	KX252357	KX252358
P. parvispora	P. cinnamomi var. parvispora	Scanu B, Hunter GC, Linaldeddu BT, Franceschini A, Maddau L, Jung T, Denman S. A taxonomic re‐evaluation reveals that Phytophthora cinnamomi and P. cinnamomi var. parvispora are separate species. Forest Pathology. 2014 Feb;44(1):1-20.	KC478667	MH136953	KX251822, KX251829, KX251836, KX251843	KX251824, KX251831, KX251838, KX251845	KX251820, KX251827, KX251834, KX251841	KX251823, KX251830, KX251837, KX251844	KX251821, KX251828, KX251835, KX251842	KX251818, KX251825, KX251832, KX251839	KX251819, KX251826, KX251833, KX251840
P. personensis6	P. sp. personii3	Crous PW, Wingfield MJ, Chooi YH, Gilchrist CL, Lacey E, Pitt JI, Roets F, Swart WJ, Cano-Lira JF, Valenzuela-Lopez N, Hubka V. Fungal Planet description sheets: 1042–1111. Persoonia: Molecular Phylogeny and Evolution of Fungi. 2020 Jun;44:301.	EU301169.2	MF441671.1	EU080316	EU080318	EU080314	EU080317	EU080315	EU080312	EU080313
P. phaseoli	None	Thaxter R. A new American Phytophthora. Botanical gazette. 1889 Nov 1;14(11):273-4.	MG865564	MH136956	KX250499, KX250506, EU080752, EU080765	KX250501, KX250508, EU080754, EU080767	KX250497, KX250504, EU080750, EU080763	KX250500, KX250507, EU080753, EU080766	KX250498, KX250505, EU080751, EU080764	KX250495, KX250502, EU080748, EU080761	KX250496, KX250503, EU080749, EU080762
P. pini	formerly P. citricola I in Hong and Gallegy	Leonian LH. Physiological studies on the genus Phytophthora. American Journal of Botany. 1925 Jul 1:444-98.	MG865565	MH136957	KX250807, KX250814, KX251337, KX251344	KX250809, KX250816, KX251339, KX251346	KX250805, KX250812, KX251335, KX251342	KX250808, KX250815, KX251338, KX251345	KX250806, KX250813, KX251336, KX251343	KX250803, KX250810, KX251333, KX251340	KX250804, KX250811, KX251334, KX251341
P. pinifolia6	None	Durán A, Gryzenhout M, Slippers B, Ahumada R, Rotella A, Flores F, Wingfield BD, Wingfield MJ. Phytophthora pinifolia sp. nov. associated with a serious needle disease of Pinus radiata in Chile. Plant Pathology. 2008 Aug;57(4):715-27.	MG865566	MH136958	KX251337, KX251344	KX251339, KX251346	KX251335, KX251342	KX251338, KX251345	KX251336, KX251343	KX251333, KX251340	KX251334, KX251341
P. pisi	None	Heyman F, Blair JE, Persson L, Wikström M. Root rot of pea and faba bean in southern Sweden caused by Phytophthora pisi sp. nov. Plant Disease. 2013 Apr;97(4):461-71.	MG865567	MH477754	KX251739	KX251741	KX251737	KX251740	KX251738	KX251735	KX251736
P. pistaciae	None	Mirabolfathy M, Cooke DE, Duncan JM, Williams NA, Ershad D, Alizadeh A. Phytophthora pistaciae sp. nov. and P. melonis: the principal causes of pistachio gummosis in Iran. Mycological Research. 2001 Oct;105(10):1166-75.	FJ746648	MH620067.1	KX251752, KX251759	KX251754, KX251761	KX251750, KX251757	KX251753, KX251760	KX251751, KX251758	KX251748, KX251755	KX251749, KX251756
P. plurivora	P. citricola II	Jung T, Burgess TI. Re-evaluation of Phytophthora citricola isolates from multiple woody hosts in Europe and North America reveals a new species, Phytophthora plurivora sp. nov. Persoonia-Molecular Phylogeny and Evolution of Fungi. 2009 Jun 30;22(1):95-110.	MG865568	MH136959	KX250821, KX250828, KX250835	KX250823, KX250830, KX250837	KX250819, KX250826, KX250833	KX250822, KX250829, KX250836	KX250820, KX250827, KX250834	KX250817, KX250824, KX250831	KX250818, KX250825, KX250832
P. pluvialis	None	Reeser P, Sutton W, Hansen E. Phytophthora pluvialis, a new species from mixed tanoak-Douglas-fir forests of western Oregon, USA. North American Fungi. 2013 May 11;8:1-8.	KC529657	MH620033.1	KX250975	KX250977	KX250973	KX250976	KX250974	KX250971	KX250972
P. podocarpi	None	Dobbie K, Scott P, Taylor P, Panda P, Sen D, Dick M, McDougal R. Phytophthora podocarpi sp. nov. from Diseased Needles and Shoots of Podocarpus in New Zealand. Forests. 2022 Jan 31;13(2):214.	LGSN01002589.1	LGSN01000280.1	LGSN01000824.1	LGSN01000163.1	LGSN01003884.1	LGSN01002589.1	LGSN01000006.1	LGSN01000038.1	LGSN01000928.1
P. polonica	None	Belbahri L, Moralejo E, Calmin G, Oszako T, García JA, Descals E, Lefort F. Phytophthora polonica, a new species isolated from declining Alnus glutinosa stands in Poland. FEMS Microbiology Letters. 2006 Aug 1;261(2):165-74.	DQ396410	MH136960	KX252536, KX252543, EU080260	KX252538, KX252545, EU080262	KX252534, KX252541, EU080258	KX252537, KX252544, EU080261	KX252535, KX252542, EU080259	KX252532, KX252539, EU080256	KX252533, KX252540, KX252546
P. porri	Referred to as P. aff. brassicae-21 by Yang et al.	Foister CE. The white tip disease of leeks and its causal fungus, Phytophthora porri n. sp. InTransactions of the Botanical Society of Edinburgh 1931 Jan 1 (Vol. 30, No. 4, pp. 257-281). Taylor & Francis Group.	MG865569	MH136961	EU079884	EU079886	EU079882	EU079885	EU079883	EU079880	EU079881
P. primulae	None	Tomlinson JA. Brown core root rot of Primula caused by Phytophthora primulae n. sp. Transactions of the British Mycological Society. 1952 Jan 1;35(3):221-IN5.	MG865570	MH136962	KX252067, KX252074	KX252069, KX252076	KX252065, KX252072	KX252068, KX252075	KX252066, KX252073	KX252063, KX252070	KX252064, KX252071
P. prodigiosa	P. insolita PF6e	Crous PW, Wingfield MJ, Burgess TI, Hardy GS, Barber PA, Alvarado P, Barnes CW, Buchanan PK, Heykoop M, Moreno G, Thangavel R. Fungal Planet description sheets: 558–624. Persoonia: Molecular Phylogeny and Evolution of Fungi. 2017 Jun;38:240.	KC875840	KT366918.				LC595830.1			LC595880.1
P. pseudocryptogea	Confused with P. cryptogea	Safaiefarahani B, Mostowfizadeh-Ghalamfarsa RS, Hardy GS, Burgess TI. Re-evaluation of the Phytophthora cryptogea species complex and the description of a new species, Phytophthora pseudocryptogea sp. nov. Mycological progress. 2015 Nov;14(11):1-2.	KP288376	MH477756	EU080630		EU080628	EU080631	EU080629	EU080626	EU080627
P. pseudolactucae	None	Rahman MZ, Uematsu S, Kimishima E, Kanto T, Kusunoki M, Motohashi K, Ishiguro Y, Suga H, Kageyama K. Two plant pathogenic species of Phytophthora associated with stem blight of Easter lily and crown rot of lettuce in Japan. Mycoscience. 2015 Jul 1;56(4):419-33.	MG865573	MH136965	MK020381.1					MH380160.1
P. pseudopolonica	May not be truly distinct from P. polonica.	Li WW, Zhao WX, Huai WX. Phytophthora pseudopolonica sp. nov., a new species recovered from stream water in subtropical forests of China. International Journal of Systematic and Evolutionary Microbiology. 2017 Sep 1;67(9):3666-75.	KY707109.1				KY787211.1, KY787210.1, KY787209.1, KY787208.1, KY787207.1, KY787206.1, KY787205.1, KY787204.1, KY787203.1, KY787202.1, KY787201.1, KY787200.1, KY787199.1, KY787198.1, KY787197.1, KY787196.1, KY787195.1, KY787194.1				KY707104.1, KY707103.1, KY707102.1, KY707101.1, KY707100.1, KY707099.1, KY707098.1, KY707097.1, KY707096.1, KY707095.1, KY707094.1, KY707093.1, KY707092.1, KY707091.1, KY707090.1, KY707089.1, KY707088.1, KY707087.1
P. pseudorosacearum	None	Burgess TI, Simamora AV, White D, Wiliams B, Schwager M, Stukely MJ, Hardy GS. New species from Phytophthora Clade 6a: evidence for recent radiation. Persoonia-Molecular Phylogeny and Evolution of Fungi. 2018 Dec 18;41(1):1-7.	KJ372267	MH477757	MF326878.1, MF326877.1, HQ012931.1, MK020378.1		MK864055.1				MN207277.1, MF326827.1, MF326826.1, MF326825.1
P. pseudosyringae	None	Thomas JU, Nechwatal J, Cooke DE, Hartmann G, Blaschke M, OßWALD WF, Duncan JM, Delatour C. Phytophthora pseudosyringae sp. nov., a new species causing root and collar rot of deciduous tree species in Europe. Mycological research. 2003 Jul;107(7):772-89.	MG865574	MH136966	KX250982, KX250989	KX250984, KX250991	KX250980, KX250987	KX250983, KX250990	KX250981, KX250988	KX250978, KX250985	KX250979, KX250986
P. pseudotsugae	None	Hamm PB, Hansen EM. Phytophthora pseudotsugae, a new species causing root rot of Douglas-fir. Canadian Journal of Botany. 1983 Oct 1;61(10):2626-31.	MG865575	MH136967	EU080430	EU080432	EU080428	EU080431	EU080429	EU080426	EU080427
P. psychrophila	None	Jung T, Hansen EM, Winton L, Oswald W, Delatour C. Three new species of Phytophthora from European oak forests. Mycological Research. 2002;4(106):397-411.	MG865576	MH136968	KX250996, KX251003	KX250998, KX251005	KX250994, KX251001	KX250997, KX251004	KX250995, KX251002	KX250992, KX250999	KX250993, KX251000
P. quercetorum	None	Balci Y, Balci S, Blair JE, Park SY, Kang S, Macdonald WL. Phytophthora quercetorum sp. nov., a novel species isolated from eastern and north-central USA oak forest soils. mycological research. 2008 Aug 1;112(8):906-16.	MG865577	MH136969	KX251066, KX251073	KX251068, KX251075	KX251064, KX251071	KX251067, KX251074	KX251065, KX251072	KX251062, KX251069	KX251063, KX251070
P. quercina	None	Jung T, Cooke DE, Blaschke H, Duncan JM, Oßwald W. Phytophthora quercina sp. nov., causing root rot of European oaks. Mycological Research. 1999 Jul;103(7):785-98.	MG865578	MH136970	KX252651, KX252658, KX252665	KX252653, KX252660, KX252667	KX252649, KX252656, KX252663	KX252652, KX252659, KX252666	KX252650, KX252657, KX252664	KX252647, KX252654, KX252661	KX252648, KX252655, KX252662
P. quininea6	None	Crandall BS. A new Phytophthora causing root and collar rot of cinchona in Peru. Mycologia. 1947 Mar 1;39(2):218-23.	MG865580	MH136972	EU079805	EU079807	EU079804	EU079806	KX252524	EU079802	EU079803
P. ramorum	None	Werres S, Marwitz R, In't Veld WA, De Cock AW, Bonants PJ, De Weerdt M, Themann K, Ilieva E, Baayen RP. Phytophthora ramorum sp. nov., a new pathogen on Rhododendron and Viburnum. Mycological Research. 2001 Oct;105(10):1155-65.	MG865581	MH136973	KX252151, KX252158	KX252153, KX252160	KX252149, KX252156	KX252152, KX252159	KX252150, KX252157	KX252147, KX252154	KX252148, KX252155
P. rhizophorae6	P. sp. rhizophorae3	Li GJ, Hyde KD, Zhao RL, Hongsanan S, Abdel-Aziz FA, Abdel-Wahab MA, Alvarado P, Alves-Silva G, Ammirati JF, Ariyawansa HA, Baghela A. Fungal diversity notes 253–366: taxonomic and phylogenetic contributions to fungal taxa. Fungal diversity. 2016 May;78(1):1-237.	KT886031					KT886028.1
P. richardiae	Phytophthora cryptogea var. richardiae	Buisman CJ. Root rots caused by Phycomycetes. Mededelingen uit het Phytopathologisch laboratorium 'Willie Commelin Scholten' 1927;11:1-65.	MK496521	MH136974	MK020386	LC596158	MH359072	LC595833		MH380166	MH494010
P. riparia6	None	Hansen EM, Reeser PW, Sutton W. Phytophthora borealis and Phytophthora riparia, new species in Phytophthora ITS Clade 6. Mycologia. 2012 Sep 1;104(5):1133-42.	MG865583	MH136975	KX251351	KX251353	KX251349	KX251352	KX251350	KX251347	KX251348
P. rosacearum	P. megasperma var. rosacearum, P. megasperma III	Hansen EM, Wilcox WF, Reeser PW, Sutton W. Phytophthora rosacearum and P. sansomeana, new species segregated from the Phytophthora megasperma “complex”. Mycologia. 2009 Jan 1;101(1):129-35.	EU925376	MH477758	KX251435, KX251442, KX251449	KX251437, KX251444, KX251451	KX251433, KX251440, KX251447	KX251436, KX251443, KX251450	KX251434, KX251441, KX251448	KX251431, KX251438, KX251445	KX251432, KX251439, KX251446
P. rubi	P. fragariae var. rubi	Man in’t Veld WA. Gene flow analysis demonstrates that Phytophthora fragariae var. rubi constitutes a distinct species, Phytophthora rubi comb. nov. Mycologia. 2007 Mar 1;99(2):222-6.	MG865584	MH136976	KX251554, KX251561, KX251568	KX251556, KX251563, KX251570	KX251552, KX251559, KX251566	KX251555, KX251562, KX251569	KX251553, KX251560, KX251567	KX251550, KX251557, KX251564	KX251551, KX251558, KX251565
P. sansomeana	None	Hansen EM, Wilcox WF, Reeser PW, Sutton W. Phytophthora rosacearum and P. sansomeana, new species segregated from the Phytophthora megasperma “complex”. Mycologia. 2009 Jan 1;101(1):129-35.	MG865585	MH136977	KX251934, KX251941, KX251948	KX251936, KX251943, KX251950	KX251932, KX251939, KX251946	KX251935, KX251942, KX251949	KX251933, KX251940, KX251947	KX251930, KX251937, KX251944	KX251931, KX251938, KX251945
P. siskiyouensis	None	Reeser PW, Hansen EM, Sutton W. Phytophthora siskiyouensis, a new species from soil, water, myrtlewood (Umbellularia californica) and tanoak (Lithocarpus densiflorus) in southwestern Oregon. Mycologia. 2007 Sep 1;99(5):639-43.	MG865586	MH136978	KX250681, KX250688	KX250683, KX250690	KX250679, KX250686	KX250682, KX250689	KX250680, KX250687	KX250677, KX250684	KX250678, KX250685
P. sojae	P. megasperma var. sojae, P. megasperma f.sp. glycinea	Kaufmann MJ. Root and stem rot of soybean caused by Phytophthora sojae n. sp. University of Illinois at Urbana-Champaign; 1957.	MG865587	MH136979	KX251766, KX251773	KX251768, KX251775	KX251764, KX251771	KX251767, KX251774	KX251765, KX251772	KX251762, KX251769	KX251763, KX251770
P. stricta	None	Yang X, Copes WE, Hong C. Two novel species representing a new clade and cluster of Phytophthora. Fungal Biology. 2014 Jan 1;118(1):72-82.	MG865589	MH136981	KX252214, KX252221, KX252228, KX252235	KX252216, KX252223, KX252230, KX252237	KX252212, KX252219, KX252226, KX252233	KX252215, KX252222, KX252229, KX252236	KX252213, KX252220, KX252227, KX252234	KX252210, KX252217, KX252224, KX252231	KX252211, KX252218, KX252225, KX252232
P. syringae	None	Klebahn H. Krankheiten des Flieders. Borntraeger; 1909.	MG865590	MH136982	KX252200, KX252207	KX252202, KX252209	KX252198, KX252205	KX252201, KX252208	KX252199, KX252206	KX252196, KX252203	KX252197, KX252204
P. tentaculata	None	Kröber H, Marwitz R. Phytophthora tentaculata sp. nov. and Phytophthora cinnamoni var. parvispora var. nov., two new fungi from ornamental plants in Germany. Zeitschrift für Pflanzenkrankheiten und Pflanzenschutz. 1993;100(3):250-8.	MG865591	MH136983	EU079959, KX250450, KX250457	EU079961, KX250452, KX250459	EU079957, KX250448, KX250455	EU079960, KX250451, KX250458	EU079958, KX250449, KX250456	EU079955, KX250446, KX250453	EU079956, KX250447, KX250454
P. terminalis	None	Man in’t Veld WA, Rosendahl KC, van Rijswick PC, Meffert JP, Westenberg M, van de Vossenberg BT, Denton G, van Kuik FA. Phytophthora terminalis sp. nov. and Phytophthora occultans sp. nov., two invasive pathogens of ornamental plants in Europe. Mycologia. 2015 Jan 1;107(1):54-65.	MG865592	MH136984	KX250611	KX250613	KX250609	KX250612	KX250610	KX250607	KX250608
P. theobromicola	None	Decloquement J, Ramos-Sobrinho R, Elias SG, Britto DS, Puig AS, Reis A, Da Silva RA, Honorato-Júnior J, Luz ED, Pinho DB, Marelli JP. Phytophthora theobromicola sp. nov.: a new species causing black pod disease on cacao in Brazil. Frontiers in microbiology. 2021 Mar 15;12:537399.	MT074263.1		MT074287.1		MT074279.1				MT074223.1
P. thermophila	None	Jung T, Stukely MJ, Hardy GS, White D, Paap T, Dunstan WA, Burgess TI. Multiple new Phytophthora species from ITS Clade 6 associated with natural ecosystems in Australia: evolutionary and ecological implications. Persoonia-Molecular Phylogeny and Evolution of Fungi. 2011 Jun 30;26(1):13-39.	MG865593	MH136985	KX251358	KX251360	KX251356	KX251359	KX251357	KX251354	KX251355
P. trifolii	None	Hansen EM, Maxwell DP. Species of the Phytophthora megasperma complex. Mycologia. 1991 May 1;83(3):376-81.	MG865594	MH136986	KX251955, KX251962	KX251957, KX251964	KX251953, KX251960	KX251956, KX251963	KX251954, KX251961	KX251951, KX251958	KX251952, KX251959
P. tropicalis	Classified as P. palmivora by Mannon Gallegly.	Aragaki M, Uchida JY. Morphological distinctions between Phytophthora capsici and P. tropicalis sp. nov. Mycologia. 2001 Jan 1;93(1):137-45.	MG865596	MH136987	KX250695, KX250702	KX250697, KX250704	KX250693, KX250700	KX250696, KX250703	KX250694, KX250701	KX250691, KX250698	KX250692, KX250699
P. tubulina	None	Jung T, Jung MH, Cacciola SO, Cech T, Bakonyi J, Seress D, Mosca S, Schena L, Seddaiu S, Pane A, di San Lio GM. Multiple new cryptic pathogenic Phytophthora species from Fagaceae forests in Austria, Italy and Portugal. Ima Fungus. 2017 Dec;8(2):219-44.	MF036196	MF036279.1	MF036255.1, MF036254.1, MF036253.1, MF036252.1, MF036251.1						MF036229.1, MF036228.1, MF036227.1, MF036226.1, MF036225.1
P. tyrrhenica	None	Jung T, Jung MH, Cacciola SO, Cech T, Bakonyi J, Seress D, Mosca S, Schena L, Seddaiu S, Pane A, di San Lio GM. Multiple new cryptic pathogenic Phytophthora species from Fagaceae forests in Austria, Italy and Portugal. Ima Fungus. 2017 Dec;8(2):219-44.	KU899188	MF036286.1	KU899423.1, KU899422.1, MF036260.1, MF036259.1, MF036258.1, MF036257.1, MF036256.1						KU899266.1, KU899265.1, MF036234.1, MF036233.1, MF036232.1, MF036231.1, MF036230.1
P. uliginosa	None	Thomas JU, Hansen EM, Winton L, OßWALD W, Delatour C. Three new species of Phytophthora from European oak forests. Mycological Research. 2002 Apr;106(4):397-411.	MG865597	MH136988	KX251572, EU079696	KX251573, EU079698	EU080013, EU079694	EU080015, EU079697	KX251571, EU079695	EU080011, EU079692	EU080012, EU079693
P. uniformis		Husson C, Aguayo J, Revellin C, Frey P, Ioos R, Marçais B. Evidence for homoploid speciation in Phytophthora alni supports taxonomic reclassification in this species complex. Fungal Genetics and Biology. 2015 Apr 1;77:12-21.	MK496514	MH136992
P. urerae	None	Grünwald NJ, Forbes GA, Perez‐Barrera W, Stewart JE, Fieland VJ, Larsen MM. Phytophthora urerae sp. nov., a new clade 1c relative of the Irish famine pathogen Phytophthora infestans from South America. Plant Pathology. 2019 Apr;68(3):557-65.	KR632861.1	KR632857.1							KR632887.1, KR632888.1, KR632889.1
P. versiformis	None	Paap T, Croeser L, White D, Aghighi S, Barber P, Hardy GS, Burgess TI. Phytophthora versiformis sp. nov., a new species from Australia related to P. quercina. Australasian Plant Pathology. 2017 Jul;46(4):369-78.	KX011279	MH477760	MK020401.1		MK864060.1			OK533433.1	MN207280.1
P. vignae	None	Purss GS. Stem rot: a disease of Cowpeas caused by an undescribed species of Phytophthora. Queensland Agricultural Journal. 1957;14(3).	MG865598	MH136989	KX251780, KX251787, KX251794	KX251782, KX251789, KX251796	KX251778, KX251785, KX251792	KX251781, KX251788, KX251795	KX251779, KX251786, KX251793	KX251776, KX251783, KX251790	KX251777, KX251784, KX251791
P. virginiana	None	Yang X, Hong C. Phytophthora virginiana sp. nov., a high-temperature tolerant species from irrigation water in Virginia. Mycotaxon. 2014 Mar 14;126(1):167-76.	KC295544	MH477761	KX252368, KX252375, KX252382	KX252370, KX252377, KX252384	KX252366, KX252373, KX252380	KX252369, KX252376, KX252383	KX252367, KX252374, KX252381	KX252364, KX252371, KX252378	KX252365, KX252372, KX252379
P. vulcanica	None	Jung T, Jung MH, Cacciola SO, Cech T, Bakonyi J, Seress D, Mosca S, Schena L, Seddaiu S, Pane A, di San Lio GM. Multiple new cryptic pathogenic Phytophthora species from Fagaceae forests in Austria, Italy and Portugal. Ima Fungus. 2017 Dec;8(2):219-44.	MF036209	MF036291.1	MF036265.1, MF036264.1, MF036263.1, MF036262.1, MF036261.1						MF036239.1, MF036238.1, MF036237.1, MF036236.1, MF036235.1
P. aff. capsici1	Classified as P. capsici by Mannon Gallegly.	Yang X, Tyler BM, Hong C. An expanded phylogeny for the genus Phytophthora. IMA fungus. 2017;8(2):355-84.			KX250709	KX250711	KX250707	KX250710	KX250708	KX250705	KX250706
P. aff. citrophthora1	Classified as P. citrophthora by Mannon Gallegly.	Yang X, Tyler BM, Hong C. An expanded phylogeny for the genus Phytophthora. IMA fungus. 2017;8(2):355-84.			KX250618, EU080388	KX250620, EU080390	KX250616, EU080386	KX250619, EU080389	KX250617, EU080387	KX250614, EU080384	KX250615, EU080385
P. aff. cryptogea1	Classified as P. cryptogea by Mannon Gallegly.	Yang X, Tyler BM, Hong C. An expanded phylogeny for the genus Phytophthora. IMA fungus. 2017;8(2):355-84.			KX251969	KX251971	KX251967	KX251970	KX251968	KX251965	KX251966
P. aff. erythroseptica1	Classified as P. erythroseptica by Mannon Gallegly.	Yang X, Tyler BM, Hong C. An expanded phylogeny for the genus Phytophthora. IMA fungus. 2017;8(2):355-84.			KX251983, KX251976	KX251971, KX251978	KX251974, KX251981	KX251977,
P. aff. hedraiandra1	Classified as P. hedraiandra by Mannon Gallegly.	Yang X, Tyler BM, Hong C. An expanded phylogeny for the genus Phytophthora. IMA fungus. 2017;8(2):355-84.			KX250415	KX250417	KX250413	KX250416	KX250414	KX250411	KX250412
P. aff. parsianaG11,2	In World Phytophthora Collection as P. zentmyerii.	Mostowfizadeh-Ghalamfarsa R, Cooke DE, Banihashemi Z. Phytophthora parsiana sp. nov., a new high-temperature tolerant species. Mycological Research. 2008 Jul 1;112(7):783-94.			KX252395, KX252401, EU080199	EU080201	KX252393, KX252399, EU080197	KX252396, KX252402, EU080200	KX252394, KX252400, EU080198	KX252391, KX252397, EU080195	KX252392, KX252398, EU080196
P. aff. parsianaG21,2	None	Mostowfizadeh-Ghalamfarsa R, Cooke DE, Banihashemi Z. Phytophthora parsiana sp. nov., a new high-temperature tolerant species. Mycological Research. 2008 Jul 1;112(7):783-94.			KX252437, KX252443		KX252435, KX252441	KX252438, KX252444	KX252436, KX252442	KX252433, KX252439	KX252434, KX252440
P. aff. parsianaG31,2	None	Mostowfizadeh-Ghalamfarsa R, Cooke DE, Banihashemi Z. Phytophthora parsiana sp. nov., a new high-temperature tolerant species. Mycological Research. 2008 Jul 1;112(7):783-94.			KX252449, KX252467, KX252479		KX252447, KX252465, KX252477	KX252450, KX252468, KX252480	KX252448, KX252466, KX252478	KX252445, KX252463, KX252475	KX252446, KX252464, KX252476
P. aff. pseudotsugae1	Classified as P. pseudotsugae by Mannon Gallegly	Yang X, Tyler BM, Hong C. An expanded phylogeny for the genus Phytophthora. IMA fungus. 2017;8(2):355-84.			KX250422	KX250424	KX250420	KX250423	KX250421	KX250418	KX250419
P. sp. awatangi3	No formal description. Informally described in Dang et al. 2021.	Dang QN, Pham TQ, Arentz F, Hardy GE, Burgess TI. New Phytophthora species in clade 2a from the Asia-Pacific region including a re-examination of P. colocasiae and P. meadii. Mycological Progress. 2021 Feb;20(2):111-29.	MT568650.1	MT583653.1	MT583679.1						MT583642.1
P. sp. brasiliensis capsici3	No formal description. World Phytophthora Collection P0630.	Oudemans P, Coffey MD. A revised systematics of twelve papillate Phytophthora species based on isozyme analysis. Mycological Research. 1991 Sep 1;95(9):1025-46.			EU080423	EU080425	EU080421	EU080424	EU080422	EU080419	EU080420
P. sp. canalensis3	Provisional name. World Phytophthora Collection P10456.	Yang X, Tyler BM, Hong C. An expanded phylogeny for the genus Phytophthora. IMA fungus. 2017;8(2):355-84.			EU079573	n/a	EU079571	KX251380	KX251378	KX251375	KX251376
P. sp. cuyabensis3	Collected by Michael Coffey in 1993, not formally described. World Phytophthora Collection P8213.	Wallace SF. Diversity of Phytophthora species in Costa Rica's tropical forest (Doctoral dissertation).	FJ801990.1	GU594826.1	EU080668	EU080331	EU080666	EU080669	EU080667	EU080664	EU080665
P. sp. germisporangia3	No formal description. Informally described in Dang et al. 2021.	Dang QN, Pham TQ, Arentz F, Hardy GE, Burgess TI. New Phytophthora species in clade 2a from the Asia-Pacific region including a re-examination of P. colocasiae and P. meadii. Mycological Progress. 2021 Feb;20(2):111-29.	MT568649.1	MT583657.1	MT583678.1						MT583641.1
P. sp. kelmania3	Classified as P. kelmania and P. cryptogea by Mannon Gallegly. A different species has been named P. kelmanii. This is not the same isolate.	McKeever KM, Chastagner GA. A survey of Phytophthora spp. associated with Abies in US Christmas tree farms. Plant Disease. 2016 Jun 6;100(6):1161-9.		MN866075.1	KX251990, EU079609	KX251992, EU079611	KX251988, EU079607	KX251991, EU079610	KX251989, EU079608	KX251986, EU079605	KX251987, EU079606
P. sp. lagoariana3		Collected by Michael Coffey in 1993, not formally described. World Phytophthora Collection P8220.	MT232839.1	GU594812.1	EU080361, KX252507, EU080368	EU080363, KX252509, EU080370	EU080359, KX252505, EU080366	EU080362, KX252508, EU080369	EU080360, KX252506, EU080367	EU080358, KX252503, EU080364	KX252502, KX252504, EU080365
P. sp. novaeguineae3	Previously classified as P. katsurae and P. castaneae.	Not formally described, World Phytophthora Collection accession P1256.						JF273228.1, JF273224.1
P. sp. sulawesiensis3		World Phytophthora Collection accession P6306.	EF590257.1	HQ261458.1	EU080348	EU080350	EU080346	EU080349	EU080347	EU080345	n/a
P. sp. taxon walnut3	No formal description.	Brasier CM, Cooke DE, Duncan JM, Hansen EM. Multiple new phenotypic taxa from trees and riparian ecosystems in Phytophthora gonapodyides–P. megasperma ITS Clade 6, which tend to be high-temperature tolerant and either inbreeding or sterile. Mycological research. 2003 Mar;107(3):277-90.	MT065854.1	MH620040.1	KX251456, KX251463	KX251458, KX251465	KX251454, KX251461	KX251457, KX251464	KX251455, KX251462	KX251452, KX251459	KX251453, KX251460
P. sp. 22J5 gregata like3	Classified by Mannon Gallegly as not Phytophthora. Deposited in American Type Culture Collection as P. erythroseptica.	Yang X, Tyler BM, Hong C. An expanded phylogeny for the genus Phytophthora. IMA fungus. 2017;8(2):355-84.			KX251414	KX251416	KX251412	KX251415	KX251413	KX251410	KX251411
P. sp. 27D9 citricola VIII3	No formal description.	Yang X, Tyler BM, Hong C. An expanded phylogeny for the genus Phytophthora. IMA fungus. 2017;8(2):355-84.			KX250842	KX250844	KX250840	KX250843	KX250841	KX250838	KX250839
P. sp. 35G43	No formal description.	Yang X, Tyler BM, Hong C. An expanded phylogeny for the genus Phytophthora. IMA fungus. 2017;8(2):355-84.			KX252485	KX252487	KX252483	KX252486	KX252484	KX252481	KX252482
P. sp. 38D93	No formal description.	Yang X, Tyler BM, Hong C. An expanded phylogeny for the genus Phytophthora. IMA fungus. 2017;8(2):355-84.			KX252492	KX252494	KX252490	KX252493	KX252491	KX252488	KX252489
P. sp. 38J5 taxon aquatilis3	Not formally described, American Type Culture Collection MYA-4577 as P. aquatilis.	Hong C, Richardson PA, Hao W, Ghimire SR, Kong P, Moorman GW, Lea-Cox JD, Ross DS. Phytophthora aquimorbida sp. nov. and Phytophthora taxon ‘aquatilis’ recovered from irrigation reservoirs and a stream in Virginia, USA. Mycologia. 2012 Sep 1;104(5):1097-108.			KX250933	KX250935	KX250931	KX250934	KX250932	KX250929	KX250930
P. sp. 40J53	No formal description.	Yang X, Tyler BM, Hong C. An expanded phylogeny for the genus Phytophthora. IMA fungus. 2017;8(2):355-84.			KX252499	KX252501	KX252497	KX252500	KX252498	KX252495	KX252496
P. sp. 46H5 ax3	No formal description.	Yang X, Tyler BM, Hong C. An expanded phylogeny for the genus Phytophthora. IMA fungus. 2017;8(2):355-84.		MH620072.1	KX251850	KX251852	KX251848	KX251851	KX251849	KX251846	KX251847
P. sp. 48H23	No formal description.	Yang X, Tyler BM, Hong C. An expanded phylogeny for the genus Phytophthora. IMA fungus. 2017;8(2):355-84.			KX251484	KX251486	KX251482	KX251485	KX251483	KX251480	KX251481
P. sp. 56G1 pini like3	No formal description.	Yang X, Tyler BM, Hong C. An expanded phylogeny for the genus Phytophthora. IMA fungus. 2017;8(2):355-84.			KX250856	KX250858	KX250854	KX250857	KX250855	KX250852	KX250853
P. sp. 61E7 taxon castitis3	No formal description. Unofficially described in Bertier et al. 2013.	Bertier L, Brouwer H, Decock AW, Cooke DE, Olsson CH, Höfte M. The expansion of Phytophthora clade 8b: three new species associated with winter grown vegetable crops. Persoonia-Molecular Phylogeny and Evolution of Fungi. 2013 Dec 31;31(1):63-76.	DQ821186.1	MH620086.1	KX252102	KX252104	KX252100	KX252103	KX252101	KX252098	KX252099
P. sp. 61G1 taxon parsley3	No formal description. Unofficially described in Bertier et al. 2013.	Bertier L, Brouwer H, Decock AW, Cooke DE, Olsson CH, Höfte M. The expansion of Phytophthora clade 8b: three new species associated with winter grown vegetable crops. Persoonia-Molecular Phylogeny and Evolution of Fungi. 2013 Dec 31;31(1):63-76.	MG865571.1	MH620087.1	KX252109	KX252111	KX252107	KX252110	KX252108	KX252105	KX252106
P. sp. 62C93	No formal description.	Yang X, Tyler BM, Hong C. An expanded phylogeny for the genus Phytophthora. IMA fungus. 2017;8(2):355-84.			KX251491	KX251493	KX251489	KX251492	KX251490	KX251487	KX251488
P. sp. 63H4 delaware3	No formal description.	Yang X, Tyler BM, Hong C. An expanded phylogeny for the genus Phytophthora. IMA fungus. 2017;8(2):355-84.			KX251400	KX251402	KX251398	KX251401	KX251399	KX251396	KX251397
P. sp. 63H7 delaware3	No formal description.	Yang X, Tyler BM, Hong C. An expanded phylogeny for the genus Phytophthora. IMA fungus. 2017;8(2):355-84.			KX251407	KX251409	KX251405	KX251408	KX251406	KX251403	KX251404
P. x alni4	Classified as P. alni subsp. alni by Mannon Gallegly.	Husson C, Aguayo J, Revellin C, Frey P, Ioos R, Marçais B. Evidence for homoploid speciation in Phytophthora alni supports taxonomic reclassification in this species complex. Fungal Genetics and Biology. 2015 Apr 1;77:12-21.	MK496513	MH136991	KX251578, KX251585, KX251592, KX251599	KX251580, KX251587, KX251594, KX251601	KX251576, KX251583, KX251590, KX251597	KX251579, KX251586, KX251593, KX251600	KX251577, KX251584, KX251591, KX251598	KX251574, KX251581, KX251588, KX251595	KX251575, KX251582, KX251589, KX251596
P. x cambivora4	Classified as P. cambivora by Mannon Gallegly. Renamed after it was determined that it is of hybrid origin.	Jung T, Jung MH, Scanu B, Seress D, Kovács GM, Maia C, Pérez-Sierra A, Chang TT, Chandelier A, Heungens K, Van Poucke K. Six new Phytophthora species from ITS Clade 7a including two sexually functional heterothallic hybrid species detected in natural ecosystems in Taiwan. Persoonia-Molecular Phylogeny and Evolution of Fungi. 2017 Jun 30;38(1):100-35.	MG783387	MH136860	KX251498, KX251505	KX251500, KX251507	KX251496, KX251503	KX251499, KX251506	KX251497, KX251504	KX251494, KX251501	KX251495, KX251502
P. x heterohybrida4	None	Jung T, Jung MH, Scanu B, Seress D, Kovács GM, Maia C, Pérez-Sierra A, Chang TT, Chandelier A, Heungens K, Van Poucke K. Six new Phytophthora species from ITS Clade 7a including two sexually functional heterothallic hybrid species detected in natural ecosystems in Taiwan. Persoonia-Molecular Phylogeny and Evolution of Fungi. 2017 Jun 30;38(1):100-35.	MN872721.1	MN866071.1	KX251641	KX251643	KX251639	KX251642	KX251640	KX251637	KX251638
P. x incrassata4	None	Jung T, Jung MH, Scanu B, Seress D, Kovács GM, Maia C, Pérez-Sierra A, Chang TT, Chandelier A, Heungens K, Van Poucke K. Six new Phytophthora species from ITS Clade 7a including two sexually functional heterothallic hybrid species detected in natural ecosystems in Taiwan. Persoonia-Molecular Phylogeny and Evolution of Fungi. 2017 Jun 30;38(1):100-35.	KU899206.1	KU517150.1	KX251648	KX251650	KX251646	KX251649	KX251647	KX251644	KX251645
P. x multiformis4		Husson C, Aguayo J, Revellin C, Frey P, Ioos R, Marçais B. Evidence for homoploid speciation in Phytophthora alni supports taxonomic reclassification in this species complex. Fungal Genetics and Biology. 2015 Apr 1;77:12-21.	MG783372	MK493472
P. x pelgrandis4	None	Nirenberg HI, Gerlach WF, Grafenhan T. Phytophthora× pelgrandis, a new natural hybrid pathogenic to Pelargonium grandiflorum hort. Mycologia. 2009 Mar 1;101(2):220-31.	MK496523.1	MH136990.1			MH359086.1			MH380180.1	MH494026.1
P. x serendipita4	None	Man in’t Veld WA, Rosendahl KC, Hong C. Phytophthora× serendipita sp. nov. and P.× pelgrandis, two destructive pathogens generated by natural hybridization. Mycologia. 2012 Nov 1;104(6):1390-6.	MG865599.1	MH477762.1			MH359087.1			MH380181.1	MH494027.1
P. x stagnum4	None	Yang X, Richardson PA, Hong C. Phytophthora× stagnum nothosp. nov., a new hybrid from irrigation reservoirs at ornamental plant nurseries in Virginia. PloS one. 2014 Jul 29;9(7):e103450.	MN306100.1	KC631617.1	KX251365, KX251372, KX251379, KX251386	KX251367, KX251374, KX251381, KX251388	KX251363, KX251370, KX251377, KX251384	KX251366, KX251373, KX251380, KX251387	KX251364, KX251371, KX251378, KX251385	KX251361, KX251368, KX251375, KX251382	KX251362, KX251369, KX251376, KX251383
P. x vanyenensis4	None	Dang QN, Pham TQ, Arentz F, Hardy GE, Burgess TI. New Phytophthora species in clade 2a from the Asia-Pacific region including a re-examination of P. colocasiae and P. meadii. Mycological Progress. 2021 Feb;20(2):111-29.	MT568651.1	MT583648.1	MT583680.1		OK267384.1			OL342767.1	MT583634.1
P. heterospora5	None	Scanu, B.; Jung, T.; Masigol, H.; Linaldeddu, B.T.; Jung, M.H.; Brandano, A.; Mostowfizadeh-Ghalamfarsa, R.; Janoušek, J.; Riolo, M.; Cacciola, S.O. Phytophthora heterospora sp. nov., a New Pseudoconidia-Producing Sister Species of P. palmivora. J. Fungi 2021, 7, 870. https://doi.org/10.3390/jof7100870	MT232393	MZ782828							MZ782807
P. ludoviciana,5,6	None	Jung T, Milenković I, Corcobado T, Májek T, Janoušek J, Kudláček T, Tomšovský M, Nagy ZÁ, Durán A, Tarigan M, Sanfuentes von Stowasser E. Extensive morphological and behavioural diversity among fourteen new and seven described species in Phytophthora Clade 10 and its evolutionary implications. Persoonia-Molecular Phylogeny and Evolution of Fungi. 2022.	ON000760	ON013826	OM976456	OM974633	OM984919	ON000666	OM976551	OM974493	OM975939
P. procera5,6	None	Jung T, Milenković I, Corcobado T, Májek T, Janoušek J, Kudláček T, Tomšovský M, Nagy ZÁ, Durán A, Tarigan M, Sanfuentes von Stowasser E. Extensive morphological and behavioural diversity among fourteen new and seven described species in Phytophthora Clade 10 and its evolutionary implications. Persoonia-Molecular Phylogeny and Evolution of Fungi. 2022.	ON000767	ON013833	OM976463	OM974640	OM984926	ON000673		OM974500	OM975946
P. tenuimura5	None	Jung T, Milenković I, Corcobado T, Májek T, Janoušek J, Kudláček T, Tomšovský M, Nagy ZÁ, Durán A, Tarigan M, Sanfuentes von Stowasser E. Extensive morphological and behavioural diversity among fourteen new and seven described species in Phytophthora Clade 10 and its evolutionary implications. Persoonia-Molecular Phylogeny and Evolution of Fungi. 2022.	ON000798	ON013864	OM976494	OM974671	OM984957	ON000704	OM976588	OM974531	OM975977
P. pseudogallica5,6	None	Jung T, Milenković I, Corcobado T, Májek T, Janoušek J, Kudláček T, Tomšovský M, Nagy ZÁ, Durán A, Tarigan M, Sanfuentes von Stowasser E. Extensive morphological and behavioural diversity among fourteen new and seven described species in Phytophthora Clade 10 and its evolutionary implications. Persoonia-Molecular Phylogeny and Evolution of Fungi. 2022.	ON000774	ON013840	OM976470	OM974647	OM984933	ON000680	OM976564	OM974507	OM975953
P. scandinavica5	None	Jung T, Milenković I, Corcobado T, Májek T, Janoušek J, Kudláček T, Tomšovský M, Nagy ZÁ, Durán A, Tarigan M, Sanfuentes von Stowasser E. Extensive morphological and behavioural diversity among fourteen new and seven described species in Phytophthora Clade 10 and its evolutionary implications. Persoonia-Molecular Phylogeny and Evolution of Fungi. 2022.	ON000786	ON013852	OM976482	OM974659	OM984945	ON000692	OM976576	OM974519	OM975965
P. subarctica5,6	None	Jung T, Milenković I, Corcobado T, Májek T, Janoušek J, Kudláček T, Tomšovský M, Nagy ZÁ, Durán A, Tarigan M, Sanfuentes von Stowasser E. Extensive morphological and behavioural diversity among fourteen new and seven described species in Phytophthora Clade 10 and its evolutionary implications. Persoonia-Molecular Phylogeny and Evolution of Fungi. 2022.	ON000790	ON013856	OM976486	OM974663	OM984949	ON000696	OM976580	OM974523	OM975969
P. tonkinensis5	None	Jung T, Milenković I, Corcobado T, Májek T, Janoušek J, Kudláček T, Tomšovský M, Nagy ZÁ, Durán A, Tarigan M, Sanfuentes von Stowasser E. Extensive morphological and behavioural diversity among fourteen new and seven described species in Phytophthora Clade 10 and its evolutionary implications. Persoonia-Molecular Phylogeny and Evolution of Fungi. 2022.	ON000799	ON013865	OM976495	OM974672	OM984958	ON000705	OM976589	OM974532	OM975978
P. ukrainensis5,6	None	Jung T, Milenković I, Corcobado T, Májek T, Janoušek J, Kudláček T, Tomšovský M, Nagy ZÁ, Durán A, Tarigan M, Sanfuentes von Stowasser E. Extensive morphological and behavioural diversity among fourteen new and seven described species in Phytophthora Clade 10 and its evolutionary implications. Persoonia-Molecular Phylogeny and Evolution of Fungi. 2022.	ON000805	ON013871	OM976501	OM974678	OM984964	ON000711	OM976595	OM974538	OM975984
P. chilensis5	None	Jung T, Milenković I, Corcobado T, Májek T, Janoušek J, Kudláček T, Tomšovský M, Nagy ZÁ, Durán A, Tarigan M, Sanfuentes von Stowasser E. Extensive morphological and behavioural diversity among fourteen new and seven described species in Phytophthora Clade 10 and its evolutionary implications. Persoonia-Molecular Phylogeny and Evolution of Fungi. 2022.	ON000726	ON013792	OM976422	OM974600	OM984886	ON000632	OM976518	OM974459	OM975905
P. pseudochilensis5	None	Jung T, Milenković I, Corcobado T, Májek T, Janoušek J, Kudláček T, Tomšovský M, Nagy ZÁ, Durán A, Tarigan M, Sanfuentes von Stowasser E. Extensive morphological and behavioural diversity among fourteen new and seven described species in Phytophthora Clade 10 and its evolutionary implications. Persoonia-Molecular Phylogeny and Evolution of Fungi. 2022.	ON000773	ON013839	OM976469	OM974646	OM984932	ON000679	OM976563	OM974506	OM975952
P. pseudokernoviae5	None	Jung T, Milenković I, Corcobado T, Májek T, Janoušek J, Kudláček T, Tomšovský M, Nagy ZÁ, Durán A, Tarigan M, Sanfuentes von Stowasser E. Extensive morphological and behavioural diversity among fourteen new and seven described species in Phytophthora Clade 10 and its evolutionary implications. Persoonia-Molecular Phylogeny and Evolution of Fungi. 2022.	ON000780	ON013846	OM976476	OM974653	OM984939	ON000686	OM976570	OM974513	OM975959
P. celebensis5	None	Jung T, Milenković I, Corcobado T, Májek T, Janoušek J, Kudláček T, Tomšovský M, Nagy ZÁ, Durán A, Tarigan M, Sanfuentes von Stowasser E. Extensive morphological and behavioural diversity among fourteen new and seven described species in Phytophthora Clade 10 and its evolutionary implications. Persoonia-Molecular Phylogeny and Evolution of Fungi. 2022.	ON000720	ON013786	OM976416	OM974594	OM984880	ON000626	OM976512	OM974453	OM975899
P. javanensis5	None	Jung T, Milenković I, Corcobado T, Májek T, Janoušek J, Kudláček T, Tomšovský M, Nagy ZÁ, Durán A, Tarigan M, Sanfuentes von Stowasser E. Extensive morphological and behavioural diversity among fourteen new and seven described species in Phytophthora Clade 10 and its evolutionary implications. Persoonia-Molecular Phylogeny and Evolution of Fungi. 2022.	ON000750	ON013816	OM976446	OM974623	OM984909	ON000656	OM976541	OM974483	OM975929
P. multiglobulosa5	None	Jung T, Milenković I, Corcobado T, Májek T, Janoušek J, Kudláček T, Tomšovský M, Nagy ZÁ, Durán A, Tarigan M, Sanfuentes von Stowasser E. Extensive morphological and behavioural diversity among fourteen new and seven described species in Phytophthora Clade 10 and its evolutionary implications. Persoonia-Molecular Phylogeny and Evolution of Fungi. 2022.	ON000763	ON013829	OM976459	OM974636	OM984922	ON000669	OM976554	OM974496	OM975942
P. transitoria5,6	None	Chen Q, Bakhshi M, Balci Y, Broders KD, Cheewangkoon R, Chen SF, Fan XL, Gramaje D, Halleen F, Horta Jung M, Jiang N. Genera of phytopathogenic fungi: GOPHY 4. Studies in Mycology. 2021 Sep 1.	MZ753925	MZ736439		MZ736493					MZ736466
P. panamensis5	None	Chen Q, Bakhshi M, Balci Y, Broders KD, Cheewangkoon R, Chen SF, Fan XL, Gramaje D, Halleen F, Horta Jung M, Jiang N. Genera of phytopathogenic fungi: GOPHY 4. Studies in Mycology. 2021 Sep 1.	MZ736433	MZ753919		MZ736486					MZ736459
P. variabilis5	None	Chen Q, Bakhshi M, Balci Y, Broders KD, Cheewangkoon R, Chen SF, Fan XL, Gramaje D, Halleen F, Horta Jung M, Jiang N. Genera of phytopathogenic fungi: GOPHY 4. Studies in Mycology. 2021 Sep 1.	MZ736447	MZ753930		MZ736501					MZ736472
Footnotes
1. Affinis. Isolate is considered to be distinct from this species, but to have affiinity to it.
2. G# indicates informal subgroup taxon belongs to.
3. Not a formally described species. Referred to here with informal and/or isolate name.
4. Hybrid.
5. This species is in the online tree but does not appear in the paper figures due to its recent description.
6. Indicates these species are classified as sterile
7. All ITS sequences included are ex-types where available.
