# Supplementary material for: An open-access T-BAS phylogeny for emerging Phytophthora species
Source: PLoS One. 2023 Apr 3;18(4):e0283540. doi: 10.1371/journal.pone.0283540 (PMC10069789; doi:10.1371/journal.pone.0283540)
Supplement: S4 Table — (XLSX) [file pone.0283540.s011.xlsx]

## Sheet: Sheet1
S4 Table. A representative list of different genotypes of Phytophthora infestans included in the SSR classifier along with their SSR profiles and metadata.
Sample	Genotype	Region	Country	Date	Host	D13	PinfSSR8	PinfSSR4	Pi04	Pi70	PinfSSR6	Pi63	PiG11	Pi02	PinfSSR11	PinfSSR2	Pi4B
BOL3	BR_1	S. America	Bolivia	1996	S. tuberosum	136/136/0	260/266/0	284/294/0	170/170/0	192/192/0	244/244/0	270/279/0	162/162/0	268/268/0	331/341/0	173/173/0	205/213/0
YLM22_4	CN_9	Asia	China	2001	S. tuberosum	136/140/0	264/266/0	292/294/0	166/170/0	192/192/0	242/244/0	279/279/0	160/162/0	268/268/0	331/355/0	173/173/0	213/217/0
Zt_2_12	CN_10	Asia	China	2004	S. tuberosum	148/148/0	262/266/0	286/288/292	166/170/0	192/192/0	244/244/0	276/279/0	136/156/0	266/266/0	341/355/0	173/177/0	213/215/0
FDH11	CN_11	Asia	China	2002	S. tuberosum	110/110/0	264/264/0	284/296/302	166/170/0	192/192/0	244/244/0	279/279/0	134/154/208	258/266/268	331/341/0	173/173/0	213/213/0
CG_1	CR_1	C. America	Costa_Rica	2000	S. tuberosum	162/164/0	260/266/0	290/292/0	166/170/0	192/192/0	244/244/0	273/279/0	156/156/0	266/268/0	341/355/0	173/173/0	213/213/0
TT_8	CR_2	C .America	Costa_Rica	2011	S. tuberosum	108/112/0	260/260/0	284/288/294	166/170/0	192/192/0	244/244/0	273/279/0	156/160/0	266/266/0	341/355/0	173/173/0	213/225/0
EC3092	EC_1	S.America	Ecuador	1997	S. phureja	136/136/0	264/266/0	284/292/294	166/170/0	192/192/0	242/244/0	279/279/0	156/156/0	268/268/0	331/355/0	173/175/0	205/213/217
2006_4180_10	EU_1_A1	Europe	England	2006	S. tuberosum	136/136/0	260/266/0	284/294/0	166/170/0	192/192/0	244/244/0	270/279/0	142/162/0	266/268/0	341/355/0	173/175/0	213/217/0
06_SS7_05	EU_2_A1	Europe	Scotland	2006	S. tuberosum	136/136/0	260/264/266	288/290/292	166/170/0	192/195/0	242/244/0	270/273/279	154/156/206	258/268/0	341/355/0	173/173/0	217/217/0
2005_12637	EU_3_A2	Europe	Wales	2005	S. tuberosum	118/136/0	260/266/0	284/288/294	166/170/0	192/195/0	242/244/0	270/279/0	154/160/0	268/268/0	331/341/0	173/173/0	213/217/0
P12204 C4 SC96.9.5.1	EU_5_A1	Europe	Scotland	1996	S. tuberosum	136/136/0	266/266/0	292/294/0	166/170/0	192/192/0	244/244/0	279/279/0	156/162/0	268/268/0	341/355/0	175/175/0	205/217/0
09_7734D	EU_6_A1	Europe	Scotland	2009	S. tuberosum	NA	260/266/0	284/292/296	166/170/0	192/195/0	244/244/0	273/279/0	160/160/0	266/268/0	341/355/0	173/175/0	213/217/0
06_SS2_09	EU_8_A1	Europe	England	2006	S. tuberosum	118/136/0	260/266/0	288/294/0	166/170/0	192/192/0	242/244/0	273/279/0	160/160/0	268/268/0	331/341/0	173/175/0	205/217/0
2005_14635	EU_10_A2	Europe	Wales	2005	S. tuberosum	136/136/0	260/266/0	284/288/0	166/170/0	192/192/0	240/242/244	273/279/0	162/208/0	268/268/0	331/341/0	173/175/0	213/217/0
07_4707A	EU_13_A2	Europe	England	2007	S. tuberosum	136/140/154	260/266/0	284/294/0	166/170/0	192/192/0	240/244/0	273/279/0	154/160/0	266/268/0	341/341/0	173/173/0	205/213/0
2006_4388E	EU_17_A2	Europe	Scotland	2006	S. tuberosum	118/118/0	266/266/0	294/294/0	160/168/0	192/192/0	244/244/0	270/270/0	160/162/0	266/268/0	341/341/0	173/175/0	213/217/0
07_5974E	EU_23_A1	Europe	England	2007	S. tuberosum	136/210/0	260/266/0	288/294/0	170/170/0	192/192/0	244/244/0	270/279/0	142/156/0	266/268/270	331/341/0	173/175/0	213/217/0
10NL060	EU_33_A2	Europe	Netherlands	2010	S. tuberosum	118/118/0	260/266/0	284/284/0	170/170/0	192/192/0	242/244/0	279/279/0	158/206/0	258/266/0	341/341/0	173/175/0	205/213/0
10PL074	EU_34_A1	Europe	Poland	2010	S. tuberosum	NA	260/266/0	288/292/294	166/170/0	192/192/0	240/242/244	270/273/279	156/162/0	268/268/0	341/341/0	173/173/0	205/217/0
PCL_12_9186A	EU_35_A2	Europe	England	2012	S. tuberosum	136/152/154	260/266/0	284/288/0	168/168/0	192/195/0	244/244/0	270/279/0	142/156/160	266/268/0	331/341/0	173/175/0	205/213/0
2014_Amiga_14003A	EU_36_A2	Europe	Netherlands	2014	S. tuberosum	136/152/156	260/266/0	288/294/0	166/170/0	192/195/0	240/242/244	270/279/0	150/154/160	268/268/0	341/341/0	173/175/0	205/213/217
2016_12738A	EU_37_A2	Europe	England	2016	S. tuberosum	NA	260/266/0	284/298/0	168/168/0	192/192/0	242/244/0	279/279/0	148/154/0	268/268/0	341/355/0	173/173/0	213/217/0
FRANCE_052	EU_38_A2	Europe	France	2013	S. tuberosum	138/138/0	266/266/0	288/306/0	166/170/0	192/192/0	242/244/0	279/279/0	142/154/0	266/268/0	331/341/0	173/175/0	213/217/0
SI1530	EU_39_A1	Europe	Slovenia	2015	S. lycopersicum	136/154/0	260/260/0	288/294/0	168/168/0	192/192/0	240/244/0	279/279/0	142/206/0	268/268/0	341/341/0	173/175/0	205/213/0
2017_DK_22	EU_41_A2	Europe	Denmark	2017	S. tuberosum	136/136/0	260/266/0	284/288/294	168/168/0	192/192/0	242/244/0	279/279/0	156/206/0	266/268/0	341/341/0	173/175/0	213/213/0
IMI123359	FAM_1	Africa	Tanzania	1942	S. tuberosum	108/136/138	266/266/0	288/298/0	166/170/0	192/192/0	244/244/0	270/273/0	160/200/0	266/266/0	341/355/0	173/173/0	209/213/0
14HP_1	HN_1	C. America	Honduras	2014	S. tuberosum	136/136/0	260/260/0	284/294/0	166/170/0	192/192/0	240/244/0	273/279/0	154/160/0	266/266/0	341/341/0	173/173/0	205/213/0
M_5	MO_6	Asia	China	2004	S. tuberosum	104/142/0	266/266/0	288/292/0	166/170/0	192/192/0	244/244/0	273/279/0	160/208/0	268/268/0	331/341/355	173/173/0	205/213/217
39	NI_1	C. America	Nicaragua	2008	S. tuberosum	110/110/0	264/264/0	284/298/0	166/170/0	192/192/0	242/244/0	279/279/0	156/156/0	266/268/0	331/341/355	173/173/0	213/213/0
PCZ007	PE_3	S. America	Peru	1997	S. tuberosum	134/134/0	266/266/0	288/292/0	166/170/0	192/195/0	244/244/0	279/279/0	160/160/0	268/268/0	341/355/0	175/175/0	205/217/0
PCA020	PE_7	S. America	Peru	1999	S. peruvianum	118/136/154	260/266/0	288/294/0	168/168/0	192/192/0	244/244/0	279/279/0	142/148/0	266/268/0	331/341/355	173/175/0	213/217/0
2511_1	SIB_1	Asia	China	2001	S. tuberosum	108/108/0	266/266/0	284/288/0	166/170/0	192/192/0	244/244/0	273/279/0	156/156/0	268/268/0	341/355/0	173/173/0	205/217/0
Coff_P10105	US_1	N. America	US	2002	S. tuberosum	138/140/0	266/266/0	288/290/300	166/170/0	189/192/0	244/262/0	270/273/279	152/156/200	266/266/0	341/355/0	173/177/0	213/217/0
920159	US_6	N. America	US	1992	S. tuberosum	144/144/0	264/264/0	292/294/0	166/170/0	192/192/0	244/256/0	279/279/0	156/206/0	258/266/0	341/355/0	173/173/0	213/217/0
2.1.3	US_7	N. America	Canada	1993	S. tuberosum	110/110/0	266/266/0	296/302/0	166/170/0	192/192/0	244/244/0	279/279/0	148/156/0	266/270/0	341/341/0	173/173/0	213/213/0
94_8_4	US_8	N. America	US	1994	S. tuberosum	108/112/0	260/266/0	284/288/294	166/170/0	192/192/0	244/244/0	279/279/0	156/156/0	266/268/0	341/355/0	173/173/0	213/225/0
342.1.1	US_11	N. America	Canada	1995	S. tuberosum	110/110/0	264/266/0	284/294/302	166/170/0	192/192/0	244/244/0	279/279/0	134/156/0	258/266/268	331/341/0	173/173/0	213/213/0
US940494	US_12	N. America	US	1994	S. lycopersicum	144/144/0	264/266/0	284/294/0	166/170/0	192/192/0	244/256/0	279/279/0	134/156/0	258/266/0	331/355/0	173/173/0	213/217/0
US940504	US_13	N. America	US	1994	Unknown	110/110/0	266/266/0	294/304/0	166/170/0	192/192/0	244/244/0	279/279/0	134/156/0	266/266/0	341/355/0	173/173/0	213/213/0
US940502	US_14	N. America	US	1994	S. tuberosum	108/112/0	260/266/0	284/288/294	166/170/0	192/192/0	244/244/0	279/279/0	152/156/0	266/268/0	341/355/0	173/173/0	213/225/0
80787_94L	US_15	N. America	US	1994	S. lycopersicum	110/110/0	264/266/0	293/300/0	166/170/0	192/192/0	244/244/0	279/279/0	134/156/0	266/266/0	341/355/0	173/173/0	213/213/0
FZN1_1	US_16	Asia	China	2002	S. tuberosum	110/110/0	264/266/0	296/302/0	166/170/0	192/192/0	244/244/0	279/279/0	134/154/0	258/266/268	331/341/0	173/173/0	213/213/0
US970018	US_17	N. America	US	1997	S. lycopersicum	110/110/0	264/266/0	284/294/0	166/170/0	192/192/0	244/244/0	279/279/0	134/156/0	258/268/0	331/341/0	173/173/0	213/213/0
96_9_1	US_18	N. America	US	1996	S. lycopersicum	110/148/0	264/266/0	290/298/0	166/170/0	192/192/0	244/256/0	279/279/0	156/156/0	266/266/0	331/355/0	173/173/0	213/213/0
97_1_1	US_19	N. America	US	1997	S. lycopersicum	110/110/0	260/264/0	288/298/0	166/170/0	192/192/0	244/244/0	279/279/0	134/154/0	266/266/0	355/355/0	173/173/0	213/213/0
NC04_6	US_20	N. America	US	2004	S. lycopersicum	108/108/0	266/266/0	284/288/0	166/170/0	192/192/0	244/244/0	279/279/0	134/156/0	258/266/0	355/355/0	173/173/0	213/213/0
FL06_102	US_21	N. America	US	2006	S. lycopersicum	110/110/0	260/260/0	288/296/0	166/170/0	192/192/0	242/244/0	279/279/0	134/134/0	268/268/0	341/341/0	173/173/0	217/217/0
NC1CELBR	US_23	N. America	US	2014	S. lycopersicum	134/210/0	260/266/0	288/294/296	170/170/0	192/192/0	244/244/0	270/279/0	142/156/206	266/268/270	331/341/0	173/175/0	213/217/0
ND884_1	US_24	N. America	US	2009	S. tuberosum	108/108/0	260/266/0	284/288/298	166/170/0	192/195/0	244/244/0	279/279/0	156/156/0	268/268/0	341/355/0	173/173/0	217/225/0
